# Supplementary material for: Biomimetic electrodynamic nanoparticles comprising ginger-derived extracellular vesicles for synergistic anti-infective therapy
Source: Nat Commun. 2022 Nov 22;13:7164. doi: 10.1038/s41467-022-34883-5 (PMC9684156; doi:10.1038/s41467-022-34883-5)
Supplement: Supplementary file 3 — Source Data [file 41467_2022_34883_MOESM3_ESM.xlsx]

## Sheet: Fig2
Fig. 2e			Fig. 2h											Fig. 2i						Fig. 2j						Fig. 2k
Energy	Intensity														EV-Pd-Pt	EVs	Pd	Pd-Pt			EV-Pd-Pt	EVs	Pd-Pt	Pd			EV-Pd-Pt	Pd	Pd-Pt
337.5	64.7857													Size (nm)	Number (%)						-22.4	-22.8	-6.15	-8.64		Wavelength	Absorption Intensity
342.5	53.5749													0.4	0	0	0	0			-22.3	-22.2	-5.55	-8.38		900	0.238	0.213	0.235
347.5	44.3969													0.4632	0	0	0	0			-23.8	-21.2	-5.53	-6.07		900.5	0.238	0.213	0.236
352.5	37.1036													0.5365	0	0	0	0								901	0.238	0.213	0.236
357.5	31.4751													0.6213	0	0	0	0								901.5	0.238	0.213	0.236
362.5	27.2553													0.7195	0	0	0	0								902	0.238	0.213	0.236
367.5	24.1821													0.8332	0	0	0	0								902.5	0.238	0.213	0.236
372.5	22.4248													0.9649	0	0	0	0								903	0.238	0.213	0.236
377.5	21.2678													1.117	0	0	0	0								903.5	0.238	0.213	0.236
382.5	20.5284													1.294	0	0	0	0								904	0.238	0.214	0.236
387.5	20.0894													1.499	0	0	0	0								904.5	0.238	0.214	0.236
392.5	19.8166													1.736	0	0	0	0								905	0.238	0.214	0.236
397.5	19.6346													2.01	0	0	0	0								905.5	0.238	0.214	0.236
402.5	19.5017													2.328	0	0	0	0								906	0.238	0.214	0.236
407.5	19.3956													2.696	0	0	0	0								906.5	0.239	0.214	0.237
412.5	19.2678													3.122	0	0	0	0								907	0.238	0.214	0.236
417.5	19.2343													3.615	0	0	0	0								907.5	0.239	0.214	0.236
422.5	19.2913													4.187	0	0	0	0								908	0.238	0.214	0.236
427.5	19.4733													4.849	0	0	0	0								908.5	0.239	0.214	0.236
432.5	19.8596													5.615	0	0	0	0								909	0.239	0.215	0.236
437.5	20.5455													6.503	0	0	0	0								909.5	0.239	0.215	0.237
442.5	21.6427													7.531	0	0	0	0								910	0.239	0.215	0.236
447.5	23.2778													8.721	0	0	0	0								910.5	0.239	0.215	0.236
452.5	26.3243													10.1	0	0	0	0								911	0.239	0.215	0.236
457.5	30.2487													11.7	0	0	0	0								911.5	0.239	0.215	0.237
462.5	35.1611													13.54	0	0	0	0								912	0.239	0.216	0.236
467.5	41.1374													15.69	0	0	0	0								912.5	0.24	0.216	0.237
472.5	48.2014													18.17	0	0	4.1	0								913	0.24	0.216	0.237
477.5	56.3074													21.04	0	0	15.2	0								913.5	0.24	0.216	0.238
482.5	65.3257													24.36	0	0	24.2	3.4								914	0.24	0.217	0.238
487.5	75.035													28.21	0	0	23.2	14.4								914.5	0.24	0.217	0.238
492.5	85.1218													32.67	0	0	16.2	25.3								915	0.241	0.217	0.238
497.5	95.1921													37.84	0	0	9.3	25.2								915.5	0.241	0.217	0.239
502.5	104.792													43.82	0	0	4.6	17								916	0.241	0.217	0.239
507.5	113.441													50.75	0	0	2	8.9								916.5	0.241	0.218	0.24
512.5	120.667													58.77	0	0	0.8	3.9								917	0.242	0.218	0.24
517.5	126.053													68.06	0	0	0.3	1.4								917.5	0.242	0.219	0.24
522.5	129.273													78.82	0	1.9	0.1	0.4								918	0.242	0.219	0.24
527.5	130.123													91.28	0	8.8	0	0.1								918.5	0.242	0.22	0.24
532.5	128.546													105.7	2.9	17.9	0	0								919	0.243	0.22	0.24
537.5	124.635													122.4	11.4	21.5	0	0								919.5	0.243	0.22	0.241
542.5	118.621													141.8	19.7	18.4	0	0								920	0.244	0.221	0.241
547.5	110.855													164.2	21.1	12.9	0	0								920.5	0.244	0.221	0.242
552.5	101.771													190.1	16.9	8.1	0	0								921	0.245	0.222	0.242
557.5	91.8445													220.2	11.5	4.7	0	0								921.5	0.245	0.222	0.243
562.5	81.5529													255	7.1	2.7	0	0								922	0.246	0.223	0.243
567.5	71.3378													295.3	4.3	1.6	0	0								922.5	0.246	0.224	0.244
572.5	61.5754													342	2.5	0.9	0	0								923	0.247	0.224	0.244
577.5	52.5581													396.1	1.4	0.4	0	0								923.5	0.248	0.225	0.245
582.5	44.4855													458.7	0.7	0.2	0	0								924	0.248	0.225	0.245
587.5	37.4667													531.2	0.3	0.1	0	0								924.5	0.249	0.226	0.246
592.5	31.53													615.1	0.1	0	0	0								925	0.25	0.226	0.246
597.5	26.6385																									925.5	0.25	0.227	0.247
602.5	22.7071																									926	0.251	0.228	0.248
607.5	19.6211																									926.5	0.251	0.229	0.249
612.5	17.2518																									927	0.252	0.23	0.25
617.5	15.4693																									927.5	0.253	0.231	0.25
622.5	14.1522																									928	0.254	0.232	0.251
627.5	13.193																									928.5	0.255	0.233	0.252
632.5	12.5012																									929	0.256	0.234	0.253
637.5	12.0038																									929.5	0.257	0.235	0.254
642.5	11.6439																									930	0.258	0.236	0.255
647.5	11.3787																									930.5	0.259	0.237	0.256
652.5	11.177																									931	0.26	0.238	0.257
657.5	11.017																									931.5	0.261	0.239	0.258
662.5	10.8614																									932	0.262	0.24	0.259
667.5	10.2492																									932.5	0.263	0.241	0.26
672.5	9.7078																									933	0.264	0.242	0.261
677.5	9.2064																									933.5	0.265	0.244	0.263
682.5	8.74495																									934	0.266	0.245	0.264
687.5	8.32371																									934.5	0.268	0.246	0.265
692.5	7.94336																									935	0.269	0.248	0.267
697.5	7.60364																									935.5	0.27	0.249	0.268
702.5	7.30704																									936	0.272	0.25	0.269
707.5	7.05414																									936.5	0.273	0.252	0.27
712.5	6.84641																									937	0.275	0.254	0.272
717.5	6.68645																									937.5	0.276	0.255	0.273
722.5	6.57681																									938	0.278	0.256	0.275
727.5	6.52016																									938.5	0.279	0.258	0.276
732.5	6.52																									939	0.281	0.259	0.277
737.5	6.57869																									939.5	0.282	0.261	0.279
742.5	6.70099																									940	0.284	0.262	0.28
747.5	6.88926																									940.5	0.285	0.264	0.282
752.5	7.14508																									941	0.287	0.265	0.284
757.5	7.46986																									941.5	0.288	0.267	0.285
762.5	7.86242																									942	0.291	0.269	0.287
767.5	8.32065																									942.5	0.292	0.271	0.289
772.5	8.83982																									943	0.295	0.273	0.291
777.5	9.41275																									943.5	0.296	0.275	0.293
782.5	10.0385																									944	0.298	0.277	0.294
787.5	10.6964																									944.5	0.3	0.279	0.297
792.5	11.38																									945	0.302	0.281	0.298
797.5	12.0802																									945.5	0.304	0.283	0.301
802.5	12.2552																									946	0.307	0.286	0.303
807.5	12.3919																									946.5	0.309	0.288	0.305
812.5	12.4895																									947	0.311	0.291	0.307
817.5	12.5512																									947.5	0.313	0.293	0.31
822.5	12.5864																									948	0.316	0.296	0.312
827.5	12.6107																									948.5	0.319	0.298	0.315
832.5	12.6465																									949	0.322	0.302	0.318
837.5	12.7222																									949.5	0.325	0.304	0.321
842.5	12.8714																									950	0.329	0.307	0.324
847.5	13.1312																									950.5	0.332	0.31	0.328
852.5	13.54																									951	0.335	0.314	0.331
857.5	14.1348																									951.5	0.338	0.317	0.334
862.5	14.948																									952	0.342	0.321	0.337
867.5	16.0037																									952.5	0.345	0.324	0.341
872.5	17.3149																									953	0.349	0.328	0.344
877.5	18.8792																									953.5	0.352	0.331	0.348
882.5	20.6772																									954	0.356	0.335	0.351
887.5	22.6708																									954.5	0.359	0.338	0.355
892.5	24.8028																									955	0.362	0.342	0.358
897.5	26.9991																									955.5	0.365	0.345	0.362
902.5	29.1714																									956	0.369	0.348	0.364
907.5	31.2228																									956.5	0.371	0.351	0.368
912.5	33.0541																									957	0.374	0.354	0.37
917.5	34.5707																									957.5	0.376	0.357	0.373
922.5	35.6902																									958	0.379	0.36	0.375
927.5	36.3491																									958.5	0.381	0.362	0.378
932.5	36.5077																									959	0.384	0.364	0.38
937.5	36.1536																									959.5	0.386	0.366	0.382
942.5	35.3025																									960	0.388	0.368	0.384
947.5	33.9967																									960.5	0.389	0.369	0.386
952.5	32.3007																									961	0.391	0.371	0.387
957.5	30.2955																									961.5	0.392	0.373	0.388
962.5	28.0746																									962	0.393	0.374	0.389
967.5	25.7312																									962.5	0.394	0.375	0.39
972.5	23.3565																									963	0.395	0.376	0.391
977.5	21.0312																									963.5	0.396	0.377	0.392
982.5	18.824																									964	0.397	0.377	0.393
987.5	16.7856																									964.5	0.397	0.378	0.394
992.5	14.9506																									965	0.398	0.379	0.394
997.5	13.337																									965.5	0.398	0.379	0.395
1002.5	11.9485																									966	0.399	0.38	0.396
1007.5	10.7773																									966.5	0.399	0.38	0.397
1012.5	9.80679																									967	0.4	0.381	0.397
1017.5	9.0148																									967.5	0.4	0.381	0.397
1022.5	8.37647																									968	0.401	0.381	0.397
1027.5	7.8665																									968.5	0.401	0.382	0.398
1032.5	7.46083																									969	0.401	0.382	0.398
1037.5	7.13788																									969.5	0.401	0.382	0.398
1042.5	6.87911																									970	0.402	0.383	0.398
1047.5	6.66925																									970.5	0.402	0.383	0.399
1052.5	6.49613																									971	0.402	0.384	0.399
1057.5	6.35034																									971.5	0.402	0.384	0.399
1062.5	6.2248																									972	0.403	0.384	0.399
1067.5	6.11425																									972.5	0.403	0.384	0.4
1072.5	6.01483																									973	0.403	0.384	0.4
1077.5	5.91596																									973.5	0.403	0.384	0.4
1082.5	5.83431																									974	0.403	0.385	0.4
1087.5	5.75584																									974.5	0.403	0.385	0.4
1092.5	5.67983																									975	0.403	0.385	0.4
1097.5	5.60439																									975.5	0.403	0.385	0.4
1102.5	5.53199																									976	0.403	0.385	0.4
1107.5	5.46019																									976.5	0.403	0.385	0.4
1112.5	5.38877																									977	0.403	0.385	0.399
1117.5	5.31759																									977.5	0.403	0.384	0.399
1122.5	5.24662																									978	0.403	0.384	0.399
1127.5	5.17592																									978.5	0.402	0.384	0.399
1132.5	5.1056																									979	0.402	0.383	0.399
1137.5	5.03582																									979.5	0.401	0.383	0.399
1142.5	4.96677																									980	0.401	0.383	0.398
1147.5	4.91953																									980.5	0.4	0.383	0.398
1152.5	4.87428																									981	0.4	0.382	0.397
1157.5	4.83113																									981.5	0.4	0.382	0.397
1162.5	4.79011																									982	0.4	0.381	0.396
1167.5	4.75116																									982.5	0.399	0.38	0.396
1172.5	4.71439																									983	0.399	0.38	0.395
1177.5	4.67977																									983.5	0.398	0.379	0.394
1182.5	4.64713																									984	0.398	0.379	0.394
1187.5	4.61642																									984.5	0.397	0.378	0.393
1192.5	4.58758																									985	0.396	0.377	0.392
1197.5	4.56053																									985.5	0.396	0.377	0.392
1202.5	4.53524																									986	0.395	0.376	0.391
1207.5	4.51169																									986.5	0.394	0.375	0.39
1212.5	4.48983																									987	0.393	0.374	0.389
1217.5	4.46964																									987.5	0.393	0.374	0.389
1222.5	4.45109																									988	0.392	0.373	0.388
1227.5	4.4341																									988.5	0.391	0.372	0.388
1232.5	4.41863																									989	0.39	0.372	0.387
1237.5	4.40457																									989.5	0.389	0.371	0.386
1242.5	4.3918																									990	0.389	0.37	0.385
1247.5	4.3801																									990.5	0.388	0.369	0.384
1252.5	4.36942																									991	0.387	0.368	0.383
1257.5	4.35947																									991.5	0.386	0.367	0.382
1262.5	4.35005																									992	0.385	0.366	0.381
1267.5	4.34097																									992.5	0.384	0.365	0.38
1272.5	4.33204																									993	0.383	0.364	0.379
1277.5	4.32312																									993.5	0.382	0.363	0.378
1282.5	4.3141																									994	0.381	0.362	0.377
1287.5	4.30491																									994.5	0.38	0.361	0.376
1292.5	4.29557																									995	0.379	0.36	0.375
1297.5	4.28613																									995.5	0.378	0.359	0.374
1302.5	4.27672																									996	0.377	0.358	0.373
1307.5	4.26746																									996.5	0.376	0.357	0.372
1312.5	4.25857																									997	0.375	0.356	0.371
1317.5	4.25023																									997.5	0.374	0.355	0.37
1322.5	4.24264																									998	0.372	0.354	0.369
1327.5	4.23601																									998.5	0.372	0.353	0.368
1332.5	4.23049																									999	0.37	0.352	0.367
1337.5	4.22626																									999.5	0.37	0.351	0.366
1342.5	4.22337																									1000	0.368	0.35	0.364
1347.5	4.22196																									1000.5	0.367	0.348	0.363
1352.5	4.22203																									1001	0.366	0.347	0.362
1357.5	4.22361																									1001.5	0.365	0.346	0.361
1362.5	4.22666																									1002	0.363	0.345	0.36
1367.5	4.23117																									1002.5	0.362	0.344	0.359
1372.5	4.23708																									1003	0.361	0.342	0.357
1377.5	4.24437																									1003.5	0.36	0.341	0.356
1382.5	4.25293																									1004	0.359	0.34	0.355
1387.5	4.26276																									1004.5	0.358	0.339	0.354
1392.5	4.27377																									1005	0.356	0.337	0.352
1397.5	4.28593																									1005.5	0.355	0.336	0.351
1402.5	4.2992																									1006	0.353	0.335	0.35
1407.5	4.31355																									1006.5	0.352	0.334	0.349
1412.5	4.32896																									1007	0.351	0.332	0.347
1417.5	4.3454																									1007.5	0.35	0.331	0.346
1422.5	4.36286																									1008	0.348	0.33	0.345
1427.5	4.38135																									1008.5	0.348	0.328	0.344
1432.5	4.40083																									1009	0.346	0.327	0.342
1437.5	4.42128																									1009.5	0.345	0.326	0.341
1442.5	4.44351																									1010	0.344	0.325	0.34
1447.5	4.46645																									1010.5	0.343	0.323	0.339
1452.5	4.49066																									1011	0.341	0.322	0.337
1457.5	4.51625																									1011.5	0.34	0.321	0.336
1462.5	4.54343																									1012	0.338	0.32	0.335
1467.5	4.57248																									1012.5	0.337	0.318	0.334
1472.5	4.60374																									1013	0.335	0.317	0.332
1477.5	4.63773																									1013.5	0.335	0.316	0.331
1482.5	4.67507																									1014	0.333	0.314	0.329
1487.5	4.71659																									1014.5	0.332	0.313	0.328
1492.5	4.76331																									1015	0.331	0.312	0.327
1497.5	4.81646																									1015.5	0.329	0.31	0.326
1502.5	4.87747																									1016	0.328	0.309	0.324
1507.5	4.94801																									1016.5	0.327	0.308	0.323
1512.5	5.02983																									1017	0.325	0.307	0.322
1517.5	5.12482																									1017.5	0.324	0.306	0.321
1522.5	5.23483																									1018	0.323	0.304	0.319
1527.5	5.36154																									1018.5	0.322	0.303	0.318
1532.5	5.5063																									1019	0.32	0.302	0.317
1537.5	5.66997																									1019.5	0.319	0.3	0.316
1542.5	5.81379																									1020	0.318	0.299	0.314
1547.5	5.97493																									1020.5	0.317	0.298	0.313
1552.5	6.15163																									1021	0.315	0.297	0.312
1557.5	6.34101																									1021.5	0.314	0.295	0.31
1562.5	6.53904																									1022	0.313	0.294	0.309
1567.5	6.74064																									1022.5	0.312	0.293	0.308
1572.5	6.93981																									1023	0.31	0.291	0.306
1577.5	7.18397																									1023.5	0.309	0.29	0.305
1582.5	7.39122																									1024	0.308	0.289	0.304
1587.5	7.59391																									1024.5	0.307	0.288	0.303
1592.5	7.79459																									1025	0.305	0.287	0.302
1597.5	8.00029																									1025.5	0.304	0.285	0.301
1602.5	8.22398																									1026	0.303	0.284	0.299
1607.5	8.48609																									1026.5	0.302	0.283	0.298
1612.5	8.816																									1027	0.301	0.282	0.297
1617.5	9.25351																									1027.5	0.3	0.281	0.296
1622.5	9.84995																									1028	0.299	0.28	0.295
1627.5	10.669																									1028.5	0.298	0.278	0.294
1632.5	11.7869																									1029	0.296	0.277	0.292
1637.5	13.2916																									1029.5	0.295	0.276	0.291
1642.5	15.2811																									1030	0.294	0.275	0.29
1647.5	17.8604																									1030.5	0.293	0.274	0.289
1652.5	21.1365																									1031	0.292	0.273	0.288
1657.5	25.2129																									1031.5	0.29	0.272	0.287
1662.5	30.1829																									1032	0.289	0.271	0.286
1667.5	36.1145																									1032.5	0.288	0.27	0.285
1672.5	43.0493																									1033	0.287	0.268	0.284
1677.5	50.9877																									1033.5	0.286	0.267	0.283
1682.5	59.8806																									1034	0.285	0.266	0.282
1687.5	69.623																									1034.5	0.284	0.265	0.281
1692.5	80.0496																									1035	0.283	0.264	0.28
1697.5	90.9351																									1035.5	0.282	0.263	0.279
1702.5	101.999																									1036	0.281	0.263	0.278
1707.5	112.913																									1036.5	0.28	0.262	0.277
1712.5	123.322																									1037	0.28	0.26	0.276
1717.5	132.854																									1037.5	0.279	0.26	0.275
1722.5	141.147																									1038	0.278	0.258	0.274
1727.5	147.873																									1038.5	0.277	0.258	0.273
1732.5	152.756																									1039	0.276	0.257	0.272
1737.5	155.593																									1039.5	0.275	0.256	0.271
1742.5	156.267																									1040	0.274	0.255	0.27
1747.5	154.761																									1040.5	0.273	0.254	0.27
1752.5	151.149																									1041	0.272	0.253	0.269
1757.5	145.602																									1041.5	0.272	0.253	0.268
1762.5	138.365																									1042	0.271	0.251	0.267
1767.5	129.746																									1042.5	0.27	0.251	0.267
1772.5	120.095																									1043	0.27	0.25	0.266
1777.5	109.774																									1043.5	0.269	0.249	0.265
1782.5	99.142																									1044	0.268	0.248	0.264
1787.5	88.5327																									1044.5	0.267	0.248	0.263
1792.5	78.237																									1045	0.266	0.247	0.263
1797.5	68.493																									1045.5	0.265	0.247	0.262
1802.5	59.4796																									1046	0.265	0.246	0.261
1807.5	51.3151																									1046.5	0.264	0.245	0.261
1812.5	44.0611																									1047	0.263	0.244	0.26
1817.5	37.7287																									1047.5	0.262	0.244	0.259
1822.5	32.288																									1048	0.262	0.243	0.258
1827.5	27.6782																									1048.5	0.261	0.242	0.258
1832.5	23.8181																									1049	0.261	0.241	0.257
1837.5	20.6152																									1049.5	0.26	0.241	0.256
1842.5	17.9745																									1050	0.26	0.24	0.255
1847.5	15.8042																									1050.5	0.259	0.24	0.255
1852.5	14.0205																									1051	0.258	0.239	0.254
1857.5	12.5501																									1051.5	0.258	0.239	0.254
1862.5	11.3314																									1052	0.257	0.238	0.254
1867.5	10.3145																									1052.5	0.257	0.238	0.253
1872.5	9.45984																									1053	0.256	0.237	0.253
1877.5	8.73719																									1053.5	0.256	0.237	0.252
1882.5	8.1406																									1054	0.255	0.236	0.251
1887.5	7.62875																									1054.5	0.255	0.236	0.251
1892.5	7.20083																									1055	0.254	0.235	0.25
1897.5	6.84901																									1055.5	0.254	0.234	0.25
1902.5	6.56834																									1056	0.254	0.234	0.249
1907.5	6.31467																									1056.5	0.253	0.234	0.249
1912.5	6.18729																									1057	0.253	0.233	0.249
1917.5	6.12423																									1057.5	0.252	0.233	0.248
1922.5	6.13267																									1058	0.252	0.232	0.248
1927.5	6.22205																									1058.5	0.252	0.232	0.248
1932.5	6.40472																									1059	0.251	0.232	0.247
1937.5	6.69637																									1059.5	0.251	0.232	0.247
1942.5	7.1162																									1060	0.251	0.231	0.247
1947.5	7.68683																									1060.5	0.25	0.231	0.247
1952.5	8.43382																									1061	0.25	0.23	0.246
1957.5	9.38477																									1061.5	0.249	0.23	0.246
1962.5	10.5767																									1062	0.249	0.23	0.246
1967.5	12.0241																									1062.5	0.249	0.23	0.245
1972.5	13.757																									1063	0.249	0.229	0.245
1977.5	15.7942																									1063.5	0.248	0.229	0.245
1982.5	18.1457																									1064	0.248	0.229	0.244
1987.5	20.8111																									1064.5	0.248	0.229	0.244
1992.5	23.7739																									1065	0.248	0.228	0.244
1997.5	27.0104																									1065.5	0.247	0.228	0.244
2002.5	30.4718																									1066	0.248	0.228	0.244
2007.5	34.0971																									1066.5	0.247	0.228	0.244
2012.5	37.8107																									1067	0.247	0.228	0.244
2017.5	41.5255																									1067.5	0.247	0.228	0.244
2022.5	45.1461																									1068	0.247	0.227	0.243
2027.5	48.5749																									1068.5	0.247	0.227	0.243
2032.5	51.7166																									1069	0.247	0.227	0.243
2037.5	54.485																									1069.5	0.246	0.227	0.243
2042.5	56.808																									1070	0.246	0.227	0.243
2047.5	58.6328																									1070.5	0.246	0.227	0.243
2052.5	59.9287																									1071	0.246	0.227	0.243
2057.5	60.6893																									1071.5	0.246	0.227	0.243
2062.5	60.9322																									1072	0.246	0.227	0.243
2067.5	60.6964																									1072.5	0.246	0.227	0.243
2072.5	60.0389																									1073	0.246	0.227	0.243
2077.5	59.0292																									1073.5	0.246	0.227	0.243
2082.5	57.7431																									1074	0.246	0.227	0.243
2087.5	56.2566																									1074.5	0.246	0.227	0.243
2092.5	54.6397																									1075	0.247	0.227	0.243
2097.5	52.952																									1075.5	0.246	0.227	0.243
2102.5	51.2386																									1076	0.247	0.227	0.243
2107.5	49.529																									1076.5	0.246	0.227	0.243
2112.5	47.8364																									1077	0.247	0.227	0.243
2117.5	46.16																									1077.5	0.246	0.227	0.243
2122.5	44.4876																									1078	0.247	0.227	0.243
2127.5	42.7997																									1078.5	0.247	0.227	0.244
2132.5	41.0735																									1079	0.248	0.227	0.244
2137.5	39.2876																									1079.5	0.248	0.228	0.244
2142.5	37.425																									1080	0.248	0.228	0.244
2147.5	35.4767																									1080.5	0.248	0.228	0.245
2152.5	33.4425																									1081	0.248	0.228	0.245
2157.5	31.3323																									1081.5	0.248	0.228	0.245
2162.5	29.1643																									1082	0.249	0.229	0.245
2167.5	26.9647																									1082.5	0.249	0.229	0.245
2172.5	24.7649																									1083	0.249	0.229	0.245
2177.5	22.5989																									1083.5	0.249	0.229	0.246
2182.5	20.501																									1084	0.249	0.229	0.246
2187.5	18.5028																									1084.5	0.25	0.23	0.246
2192.5	16.632																									1085	0.25	0.23	0.247
2197.5	14.9102																									1085.5	0.25	0.23	0.247
2202.5	13.3529																									1086	0.251	0.23	0.247
2207.5	11.9685																									1086.5	0.251	0.231	0.248
2212.5	10.7592																									1087	0.251	0.231	0.248
2217.5	9.72152																									1087.5	0.252	0.232	0.248
2222.5	8.82865																									1088	0.252	0.232	0.248
2227.5	8.11336																									1088.5	0.253	0.233	0.249
2232.5	7.53335																									1089	0.253	0.233	0.249
2237.5	7.07432																									1089.5	0.253	0.234	0.25
2242.5	6.72132																									1090	0.254	0.234	0.25
2247.5	6.45969																									1090.5	0.254	0.234	0.251
2252.5	6.27554																									1091	0.255	0.235	0.251
2257.5	6.15623																									1091.5	0.255	0.235	0.252
2262.5	6.09044																									1092	0.256	0.235	0.252
2267.5	6.06826																									1092.5	0.256	0.236	0.253
2272.5	6.08104																									1093	0.257	0.236	0.253
2277.5	6.12128																									1093.5	0.257	0.237	0.254
2282.5	6.18237																									1094	0.257	0.237	0.254
2287.5	6.25845																									1094.5	0.258	0.238	0.255
2292.5	6.3442																									1095	0.258	0.238	0.255
2297.5	6.43477																									1095.5	0.259	0.239	0.256
2302.5	6.52564																									1096	0.26	0.239	0.256
2307.5	6.60387																									1096.5	0.26	0.24	0.257
2312.5	6.68652
2317.5	6.75694
2322.5	6.81271
2327.5	6.85201
2332.5	6.8732
2337.5	6.87569
2342.5	6.85949
2347.5	6.82536
2352.5	6.77473
2357.5	6.70961
2362.5	6.63252
2367.5	6.54629
2372.5	6.45394
2377.5	6.35853
2382.5	6.26299
2387.5	6.17003
2392.5	6.082
2397.5	6.00089
2402.5	5.92824
2407.5	5.86514
2412.5	5.81228
2417.5	5.76994
2422.5	5.73807
2427.5	5.7163
2432.5	5.70404
2437.5	5.70049
2442.5	5.70468
2447.5	5.71552
2452.5	5.73184
2457.5	5.75241
2462.5	5.77593
2467.5	5.80114
2472.5	5.82676
2477.5	5.85162
2482.5	5.87453
2487.5	5.89451
2492.5	5.91069
2497.5	5.92242
2502.5	5.92922
2507.5	5.93085
2512.5	5.92686
2517.5	5.91849
2522.5	5.90549
2527.5	5.88847
2532.5	5.86818
2537.5	5.84546
2542.5	5.82122
2547.5	5.79635
2552.5	5.77174
2557.5	5.74821
2562.5	5.72647
2567.5	5.70713
2572.5	5.69065
2577.5	5.67738
2582.5	5.6675
2587.5	5.66107
2592.5	5.65802
2597.5	5.65816
2602.5	5.66122
2607.5	5.66681
2612.5	5.67451
2617.5	5.68382
2622.5	5.69427
2627.5	5.45801
2632.5	5.23814
2637.5	5.03291
2642.5	4.84138
2647.5	4.6649
2652.5	4.50605
2657.5	4.35718
2662.5	4.22462
2667.5	4.10624
2672.5	4.00206
2677.5	3.91432
2682.5	3.84343
2687.5	3.79066
2692.5	3.758
2697.5	3.74756
2702.5	3.76191
2707.5	3.80401
2712.5	3.87636
2717.5	3.98477
2722.5	4.13258
2727.5	4.32345
2732.5	4.56273
2737.5	4.8568
2742.5	5.20894
2747.5	5.62398
2752.5	5.94377
2757.5	6.31688
2762.5	6.74429
2767.5	7.2252
2772.5	7.75662
2777.5	8.33319
2782.5	8.94701
2787.5	9.58763
2792.5	10.2422
2797.5	10.8957
2802.5	11.5331
2807.5	12.1346
2812.5	12.6835
2817.5	13.1626
2822.5	13.5565
2827.5	13.8519
2832.5	14.0386
2837.5	14.1101
2842.5	14.0641
2847.5	13.9027
2852.5	13.6318
2857.5	13.2617
2862.5	12.8058
2867.5	12.2805
2872.5	11.7039
2877.5	11.0956
2882.5	10.4751
2887.5	9.86107
2892.5	9.2711
2897.5	8.72057
2902.5	8.22233
2907.5	7.78638
2912.5	7.41961
2917.5	7.12586
2922.5	6.90594
2927.5	6.75788
2932.5	6.6772
2937.5	6.65728
2942.5	6.68974
2947.5	6.7649
2952.5	6.87221
2957.5	7.00068
2962.5	7.13939
2967.5	7.2778
2972.5	7.4062
2977.5	7.51603
2982.5	7.60039
2987.5	7.65327
2992.5	7.67103
2997.5	7.65154
3002.5	7.5944
3007.5	7.50075
3012.5	7.37313
3017.5	7.2148
3022.5	7.02741
3027.5	6.82412
3032.5	6.60479
3037.5	6.37484
3042.5	6.13938
3047.5	5.90309
3052.5	5.67005
3057.5	5.44369
3062.5	5.22681
3067.5	5.02154
3072.5	4.82943
3077.5	4.65151
3082.5	4.48835
3087.5	4.34016
3092.5	4.20686
3097.5	4.08809
3102.5	3.98333
3107.5	3.89184
3112.5	3.81274
3117.5	3.745
3122.5	3.68743
3127.5	3.63873
3132.5	3.59752
3137.5	3.56216
3142.5	3.53113
3147.5	3.50283
3152.5	3.4905
3157.5	3.47789
3162.5	3.46371
3167.5	3.44684
3172.5	3.42642
3177.5	3.4004
3182.5	3.37195
3187.5	3.3389
3192.5	3.30159
3197.5	3.26057
3202.5	3.21659
3207.5	3.17058
3212.5	3.12351
3217.5	3.07645
3222.5	3.03041
3227.5	2.98637
3232.5	2.94505
3237.5	2.90752
3242.5	2.87413
3247.5	2.84531
3252.5	2.82125
3257.5	2.80202
3262.5	2.78728
3267.5	2.77721
3272.5	2.77112
3277.5	2.76848
3282.5	2.76868
3287.5	2.77107
3292.5	2.77494
3297.5	2.77959
3302.5	2.78432
3307.5	2.78852
3312.5	2.79159
3317.5	2.79304
3322.5	2.79249
3327.5	2.78964
3332.5	2.78434
3337.5	2.7765
3342.5	2.7662
3347.5	2.75356
3352.5	2.7389
3357.5	2.72241
3362.5	2.70424
3367.5	2.68537
3372.5	2.66583
3377.5	2.64602
3382.5	2.62633
3387.5	2.60709
3392.5	2.58861
3397.5	2.57114
3402.5	2.55489
3407.5	2.54001
3412.5	2.52659
3417.5	2.51472
3422.5	2.50443
3427.5	2.49571
3432.5	2.48855
3437.5	2.48294
3442.5	2.47882
3447.5	2.47615
3452.5	2.47489
3457.5	2.47498
3462.5	2.47636
3467.5	2.47896
3472.5	2.48269
3477.5	2.48746
3482.5	2.49315
3487.5	2.4996
3492.5	2.50664
3497.5	2.51409
3502.5	2.52173
3507.5	2.5293
3512.5	2.53656
3517.5	2.54326
3522.5	2.54903
3527.5	2.55386
3532.5	2.55738
3537.5	2.5594
3542.5	2.55979
3547.5	2.55844
3552.5	2.5553
3557.5	2.55037
3562.5	2.54373
3567.5	2.53548
3572.5	2.52578
3577.5	2.51482
3582.5	2.50283
3587.5	2.49006
3592.5	2.47675
3597.5	2.46314
3602.5	2.44948
3607.5	2.43598
3612.5	2.42282
3617.5	2.41017
3622.5	2.39815
3627.5	2.38685
3632.5	2.37633
3637.5	2.36661
3642.5	2.35769
3647.5	2.34956
3652.5	2.34217
3657.5	2.33548
3662.5	2.32941
3667.5	2.3239
3672.5	2.31889
3677.5	2.31431
3682.5	2.31009
3687.5	2.30618
3692.5	2.30252
3697.5	2.29907
3702.5	2.29578
3707.5	2.29263
3712.5	2.28959
3717.5	2.28663
3722.5	2.28374
3727.5	2.28089
3732.5	2.27808
3737.5	2.2753
3742.5	2.27255
3747.5	2.26976
3752.5	2.26706
3757.5	2.26436
3762.5	2.26167
3767.5	2.25898
3772.5	2.2563
3777.5	2.25363
3782.5	2.25096
3787.5	2.2483
3792.5	2.24564
3797.5	2.24299
3802.5	2.24034
3807.5	2.2377
3812.5	2.23506
3817.5	2.23243
3822.5	2.22981
3827.5	2.22719
3832.5	2.22458
3837.5	2.22197
3842.5	2.21937
3847.5	2.21677
3852.5	2.21418
3857.5	2.2116
3862.5	2.20902
3867.5	2.20644
3872.5	2.20387
3877.5	2.20131
3882.5	2.19875
3887.5	2.1962
3892.5	2.19366
3897.5	2.19111
3902.5	2.18858
3907.5	2.18605
3912.5	2.18352
3917.5	2.18101
3922.5	2.17849
3927.5	2.17599
3932.5	2.17348
3937.5	2.17099
3942.5	2.1685
3947.5	2.16601
3952.5	2.16353
3957.5	2.16106
3962.5	2.15859
3967.5	2.15613
3972.5	2.15367
3977.5	2.15122
3982.5	2.14878
3987.5	2.14634
3992.5	2.1439
3997.5	2.14147
4002.5	2.13905
4007.5	2.13663
4012.5	2.13422
4017.5	2.13181
4022.5	2.12941
4027.5	2.12701
4032.5	2.12462
4037.5	2.12224
4042.5	2.11986
4047.5	2.11748
4052.5	2.11512
4057.5	2.11275
4062.5	2.1104
4067.5	2.10805
4072.5	2.1057
4077.5	2.10336
4082.5	2.10103
4087.5	2.0987
4092.5	2.09638
4097.5	2.09406
4102.5	2.09175
4107.5	2.08944
4112.5	2.08714
4117.5	2.08484
4122.5	2.08255
4127.5	2.08027
4132.5	2.07799
4137.5	2.07572
4142.5	2.07345
4147.5	2.07119
4152.5	2.06893
4157.5	2.06668
4162.5	2.06443
4167.5	2.06219
4172.5	2.05996
4177.5	2.05773
4182.5	2.05551
4187.5	2.05329
4192.5	2.05108
4197.5	2.04887
4202.5	2.04667
4207.5	2.04448
4212.5	2.04229
4217.5	2.0401
4222.5	2.03792
4227.5	2.03575
4232.5	2.03358
4237.5	2.03142
4242.5	2.02927
4247.5	2.02711
4252.5	2.02497
4257.5	2.02283
4262.5	2.0207
4267.5	2.01857
4272.5	2.01645
4277.5	2.01433
4282.5	2.01222
4287.5	2.01011
4292.5	2.00801
4297.5	2.00591
4302.5	2.00383
4307.5	2.00174
4312.5	1.99966
4317.5	1.99759
4322.5	1.99552
4327.5	1.99346
4332.5	1.99141
4337.5	1.98936
4342.5	1.98731
4347.5	1.98527
4352.5	1.98324
4357.5	1.98121
4362.5	1.97919
4367.5	1.97717
4372.5	1.97516
4377.5	1.97315
4382.5	1.97115
4387.5	1.96916
4392.5	1.96717
4397.5	1.96519
4402.5	1.96321
4407.5	1.96124
4412.5	1.95927
4417.5	1.95731
4422.5	1.95535
4427.5	1.9534
4432.5	1.95146
4437.5	1.94952
4442.5	1.94759
4447.5	1.94566
4452.5	1.94374
4457.5	1.94182
4462.5	1.93991
4467.5	1.938
4472.5	1.9361
4477.5	1.93421
4482.5	1.93232
4487.5	1.93044
4492.5	1.92856
4497.5	1.92669
4502.5	1.92482
4507.5	1.92296
4512.5	1.92111
4517.5	1.91925
4522.5	1.91741
4527.5	1.91557
4532.5	1.91374
4537.5	1.91191
4542.5	1.91009
4547.5	1.90827
4552.5	1.90646
4557.5	1.90466
4562.5	1.90286
4567.5	1.90106
4572.5	1.89928
4577.5	1.89749
4582.5	1.89572
4587.5	1.89394
4592.5	1.89218
4597.5	1.89042
4602.5	1.88866
4607.5	1.88691
4612.5	1.88517
4617.5	1.88343
4622.5	1.8817
4627.5	1.87997
4632.5	1.87825
4637.5	1.87653
4642.5	1.87482
4647.5	1.87312
4652.5	1.87142
4657.5	1.86972
4662.5	1.86804
4667.5	1.86635
4672.5	1.86468
4677.5	1.86301
4682.5	1.86134
4687.5	1.85968
4692.5	1.85802
4697.5	1.85638
4702.5	1.85473
4707.5	1.85309
4712.5	1.85146
4717.5	1.84983
4722.5	1.84821
4727.5	1.8466
4732.5	1.84499
4737.5	1.84338
4742.5	1.84178
4747.5	1.84019
4752.5	1.8386
4757.5	1.83702
4762.5	1.83544
4767.5	1.83387
4772.5	1.83231
4777.5	1.83075
4782.5	1.82919
4787.5	1.82764
4792.5	1.8261
4797.5	1.82456
4802.5	1.82303
4807.5	1.8215
4812.5	1.81998
4817.5	1.81847
4822.5	1.81696
4827.5	1.81545
4832.5	1.81395
4837.5	1.81246
4842.5	1.81097
4847.5	1.80949
4852.5	1.80801
4857.5	1.80654
4862.5	1.80508
4867.5	1.80362
4872.5	1.80217
4877.5	1.80072
4882.5	1.79927
4887.5	1.79784
4892.5	1.7964
4897.5	1.79498
4902.5	1.79356
4907.5	1.79214
4912.5	1.79073
4917.5	1.78933
4922.5	1.78793
4927.5	1.78654
4932.5	1.78515
4937.5	1.78377
4942.5	1.78239
4947.5	1.78102
4952.5	1.77966
4957.5	1.7783
4962.5	1.77694
4967.5	1.77559
4972.5	1.77425
4977.5	1.77291
4982.5	1.77158
4987.5	1.77026
4992.5	1.76894
4997.5	1.76762
5002.5	1.76631
5007.5	1.76501
5012.5	1.76371
5017.5	1.76242
5022.5	1.76113
5027.5	1.75985
5032.5	1.75857
5037.5	1.7573
5042.5	1.75604
5047.5	1.75478
5052.5	1.75353
5057.5	1.75228
5062.5	1.75104
5067.5	1.7498
5072.5	1.74857
5077.5	1.74734
5082.5	1.74612
5087.5	1.74491
5092.5	1.7437
5097.5	1.74249
5102.5	1.7413
5107.5	1.7401
5112.5	1.73892
5117.5	1.73774
5122.5	1.73656
5127.5	1.73539
5132.5	1.73423
5137.5	1.73307
5142.5	1.73191
5147.5	1.73077
5152.5	1.72962
5157.5	1.72849
5162.5	1.72736
5167.5	1.72623
5172.5	1.72511
5177.5	1.724
5182.5	1.72289
5187.5	1.72179
5192.5	1.72069
5197.5	1.7196
5202.5	1.71851
5207.5	1.71743
5212.5	1.71635
5217.5	1.71528
5222.5	1.71422
5227.5	1.71316
5232.5	1.71211
5237.5	1.71106
5242.5	1.71002
5247.5	1.70898
5252.5	1.70795
5257.5	1.70693
5262.5	1.70591
5267.5	1.70489
5272.5	1.70389
5277.5	1.70288
5282.5	1.70188
5287.5	1.70089
5292.5	1.69991
5297.5	1.69893
5302.5	1.69795
5307.5	1.69698
5312.5	1.69602
5317.5	1.69506
5322.5	1.69411
5327.5	1.69316
5332.5	1.69222
5337.5	1.69128
5342.5	1.69035
5347.5	1.68943
5352.5	1.68851
5357.5	1.68759
5362.5	1.68669
5367.5	1.68578
5372.5	1.68489
5377.5	1.68399
5382.5	1.68311
5387.5	1.68223
5392.5	1.68135
5397.5	1.68049
5402.5	1.67962
5407.5	1.67876
5412.5	1.67791
5417.5	1.67706
5422.5	1.67622
5427.5	1.67539
5432.5	1.67456
5437.5	1.67373
5442.5	1.67291
5447.5	1.6721
5452.5	1.67129
5457.5	1.67049
5462.5	1.66969
5467.5	1.6689
5472.5	1.66812
5477.5	1.66734
5482.5	1.66656
5487.5	1.66579
5492.5	1.66503
5497.5	1.66427
5502.5	1.66352
5507.5	1.66277
5512.5	1.66203
5517.5	1.6613
5522.5	1.66057
5527.5	1.65984
5532.5	1.65912
5537.5	1.65841
5542.5	1.65771
5547.5	1.657
5552.5	1.65631
5557.5	1.65562
5562.5	1.65493
5567.5	1.65425
5572.5	1.65358
5577.5	1.65291
5582.5	1.65225
5587.5	1.65159
5592.5	1.65094
5597.5	1.65029
5602.5	1.64965
5607.5	1.64901
5612.5	1.64838
5617.5	1.64776
5622.5	1.64714
5627.5	1.64653
5632.5	1.64592
5637.5	1.64532
5642.5	1.64472
5647.5	1.64413
5652.5	1.64355
5657.5	1.64297
5662.5	1.6424
5667.5	1.64183
5672.5	1.64126
5677.5	1.64071
5682.5	1.64016
5687.5	1.63961
5692.5	1.63907
5697.5	1.63853
5702.5	1.638
5707.5	1.63748
5712.5	1.63696
5717.5	1.63645
5722.5	1.63594
5727.5	1.63544
5732.5	1.63495
5737.5	1.63446
5742.5	1.63397
5747.5	1.63349
5752.5	1.63302
5757.5	1.63255
5762.5	1.63209
5767.5	1.63163
5772.5	1.63118
5777.5	1.63074
5782.5	1.6303
5787.5	1.62986
5792.5	1.62943
5797.5	1.62901
5802.5	1.62859
5807.5	1.62818
5812.5	1.62777
5817.5	1.62737
5822.5	1.62697
5827.5	1.62658
5832.5	1.6262
5837.5	1.62582
5842.5	1.62545
5847.5	1.62508
5852.5	1.62472
5857.5	1.62436
5862.5	1.62401
5867.5	1.62367
5872.5	1.62333
5877.5	1.62299
5882.5	1.62266
5887.5	1.62234
5892.5	1.62202
5897.5	1.62171
5902.5	1.6214
5907.5	1.6211
5912.5	1.62081
5917.5	1.62052
5922.5	1.62023
5927.5	1.61996
5932.5	1.61968
5937.5	1.61942
5942.5	1.61915
5947.5	1.6189
5952.5	1.61865
5957.5	1.6184
5962.5	1.61816
5967.5	1.61793
5972.5	1.6177
5977.5	1.61748
5982.5	1.61726
5987.5	1.61705
5992.5	1.61684
5997.5	1.61664
6002.5	1.61645
6007.5	1.61626
6012.5	1.61607
6017.5	1.6159
6022.5	1.61572
6027.5	1.61556
6032.5	1.61539
6037.5	1.61524
6042.5	1.61509
6047.5	1.61494
6052.5	1.6148
6057.5	1.61467
6062.5	1.61466
6067.5	1.61458
6072.5	1.61452
6077.5	1.61449
6082.5	1.6145
6087.5	1.61454
6092.5	1.61463
6097.5	1.61479
6102.5	1.61503
6107.5	1.61536
6112.5	1.6158
6117.5	1.6164
6122.5	1.61716
6127.5	1.61814
6132.5	1.61936
6137.5	1.62087
6142.5	1.62273
6147.5	1.62498
6152.5	1.62769
6157.5	1.63092
6162.5	1.63474
6167.5	1.6392
6172.5	1.64438
6177.5	1.65033
6182.5	1.65712
6187.5	1.66479
6192.5	1.67338
6197.5	1.68292
6202.5	1.6934
6207.5	1.70481
6212.5	1.71712
6217.5	1.73026
6222.5	1.74415
6227.5	1.75866
6232.5	1.77367
6237.5	1.78899
6242.5	1.80444
6247.5	1.8198
6252.5	1.83484
6257.5	1.84934
6262.5	1.86304
6267.5	1.87571
6272.5	1.88711
6277.5	1.89703
6282.5	1.90528
6287.5	1.91169
6292.5	1.91614
6297.5	1.91853
6302.5	1.91883
6307.5	1.91702
6312.5	1.91316
6317.5	1.90731
6322.5	1.89961
6327.5	1.89021
6332.5	1.87929
6337.5	1.86708
6342.5	1.8538
6347.5	1.83968
6352.5	1.82498
6357.5	1.80993
6362.5	1.79476
6367.5	1.77969
6372.5	1.76491
6377.5	1.75059
6382.5	1.73688
6387.5	1.7239
6392.5	1.71174
6397.5	1.70047
6402.5	1.69013
6407.5	1.68074
6412.5	1.67229
6417.5	1.66476
6422.5	1.65812
6427.5	1.65232
6432.5	1.64731
6437.5	1.64303
6442.5	1.6394
6447.5	1.63637
6452.5	1.63386
6457.5	1.63182
6462.5	1.63019
6467.5	1.62891
6472.5	1.62793
6477.5	1.6272
6482.5	1.62668
6487.5	1.62635
6492.5	1.62616
6497.5	1.62609
6502.5	1.62612
6507.5	1.62623
6512.5	1.62641
6517.5	1.62664
6522.5	1.62691
6527.5	1.62722
6532.5	1.62755
6537.5	1.6279
6542.5	1.62819
6547.5	1.6286
6552.5	1.62902
6557.5	1.62944
6562.5	1.62987
6567.5	1.63031
6572.5	1.63075
6577.5	1.63119
6582.5	1.63164
6587.5	1.6321
6592.5	1.63256
6597.5	1.63303
6602.5	1.6335
6607.5	1.63398
6612.5	1.63447
6617.5	1.63496
6622.5	1.63546
6627.5	1.63596
6632.5	1.63646
6637.5	1.63698
6642.5	1.63749
6647.5	1.63802
6652.5	1.63855
6657.5	1.63908
6662.5	1.63962
6667.5	1.64017
6672.5	1.64072
6677.5	1.64128
6682.5	1.64184
6687.5	1.64241
6692.5	1.64298
6697.5	1.64356
6702.5	1.64415
6707.5	1.64474
6712.5	1.64534
6717.5	1.64594
6722.5	1.64654
6727.5	1.64716
6732.5	1.64778
6737.5	1.6484
6742.5	1.64903
6747.5	1.64966
6752.5	1.6503
6757.5	1.65095
6762.5	1.6516
6767.5	1.65226
6772.5	1.65292
6777.5	1.65359
6782.5	1.65427
6787.5	1.65495
6792.5	1.65563
6797.5	1.65632
6802.5	1.65702
6807.5	1.65772
6812.5	1.65843
6817.5	1.65914
6822.5	1.65986
6827.5	1.66059
6832.5	1.66132
6837.5	1.66205
6842.5	1.66279
6847.5	1.66354
6852.5	1.66429
6857.5	1.66505
6862.5	1.66581
6867.5	1.66658
6872.5	1.66736
6877.5	1.66814
6882.5	1.66892
6887.5	1.66971
6892.5	1.67051
6897.5	1.67131
6902.5	1.67212
6907.5	1.67294
6912.5	1.67376
6917.5	1.67459
6922.5	1.67543
6927.5	1.67627
6932.5	1.67712
6937.5	1.67797
6942.5	1.67884
6947.5	1.67972
6952.5	1.6806
6957.5	1.6815
6962.5	1.68242
6967.5	1.68334
6972.5	1.68429
6977.5	1.68525
6982.5	1.68624
6987.5	1.68726
6992.5	1.6883
6997.5	1.68938
7002.5	1.6905
7007.5	1.69166
7012.5	1.69287
7017.5	1.69413
7022.5	1.69546
7027.5	1.69685
7032.5	1.69831
7037.5	1.69985
7042.5	1.70147
7047.5	1.70317
7052.5	1.70497
7057.5	1.70685
7062.5	1.70883
7067.5	1.71089
7072.5	1.71304
7077.5	1.71528
7082.5	1.71759
7087.5	1.71997
7092.5	1.7224
7097.5	1.72487
7102.5	1.72736
7107.5	1.72986
7112.5	1.73235
7117.5	1.73481
7122.5	1.73721
7127.5	1.73954
7132.5	1.74178
7137.5	1.74389
7142.5	1.74588
7147.5	1.74772
7152.5	1.74939
7157.5	1.75089
7162.5	1.75221
7167.5	1.75334
7172.5	1.75428
7177.5	1.75505
7182.5	1.75563
7187.5	1.75605
7192.5	1.75632
7197.5	1.75644
7202.5	1.75645
7207.5	1.75635
7212.5	1.75618
7217.5	1.75594
7222.5	1.75567
7227.5	1.75538
7232.5	1.75509
7237.5	1.75482
7242.5	1.75458
7247.5	1.7544
7252.5	1.75427
7257.5	1.75422
7262.5	1.75425
7267.5	1.75437
7272.5	1.75458
7277.5	1.75487
7282.5	1.75526
7287.5	1.75574
7292.5	1.7563
7297.5	1.75695
7302.5	1.75767
7307.5	1.75847
7312.5	1.75933
7317.5	1.76026
7322.5	1.76124
7327.5	1.76228
7332.5	1.76336
7337.5	1.76447
7342.5	1.76563
7347.5	1.76681
7352.5	1.76802
7357.5	1.76926
7362.5	1.77052
7367.5	1.77179
7372.5	1.77308
7377.5	1.77439
7382.5	1.77571
7387.5	1.77704
7392.5	1.77838
7397.5	1.77973
7402.5	1.78108
7407.5	1.78245
7412.5	1.78382
7417.5	1.78518
7422.5	1.78657
7427.5	1.78797
7432.5	1.78936
7437.5	1.79078
7442.5	1.79219
7447.5	1.79361
7452.5	1.79503
7457.5	1.79647
7462.5	1.79791
7467.5	1.79935
7472.5	1.80081
7477.5	1.80228
7482.5	1.80375
7487.5	1.80524
7492.5	1.80674
7497.5	1.80826
7502.5	1.80979
7507.5	1.81134
7512.5	1.81291
7517.5	1.8145
7522.5	1.81611
7527.5	1.81775
7532.5	1.81943
7537.5	1.82114
7542.5	1.82288
7547.5	1.82467
7552.5	1.82651
7557.5	1.82839
7562.5	1.83032
7567.5	1.83231
7572.5	1.83436
7577.5	1.83647
7582.5	1.83864
7587.5	1.84086
7592.5	1.84315
7597.5	1.8455
7602.5	1.8479
7607.5	1.85036
7612.5	1.85286
7617.5	1.8554
7622.5	1.85797
7627.5	1.86056
7632.5	1.86316
7637.5	1.86576
7642.5	1.86834
7647.5	1.87089
7652.5	1.8734
7657.5	1.87586
7662.5	1.87825
7667.5	1.88056
7672.5	1.88278
7677.5	1.88491
7682.5	1.88692
7687.5	1.88882
7692.5	1.89061
7697.5	1.89227
7702.5	1.89382
7707.5	1.89525
7712.5	1.89657
7717.5	1.89779
7722.5	1.89891
7727.5	1.89994
7732.5	1.9009
7737.5	1.9018
7742.5	1.90265
7747.5	1.90347
7752.5	1.90427
7757.5	1.90505
7762.5	1.90584
7767.5	1.92727
7772.5	1.9353
7777.5	1.94566
7782.5	1.95902
7787.5	2.01871
7792.5	2.05551
7797.5	2.10308
7802.5	2.16427
7807.5	2.24257
7812.5	2.3422
7817.5	2.46828
7822.5	2.6269
7827.5	2.82077
7832.5	3.06292
7837.5	3.36327
7842.5	3.73326
7847.5	4.18601
7852.5	4.73634
7857.5	5.40089
7862.5	6.1981
7867.5	7.14821
7872.5	8.2731
7877.5	9.59616
7882.5	11.142
7887.5	12.9362
7892.5	15.0046
7897.5	17.373
7902.5	20.0665
7907.5	23.1085
7912.5	26.5201
7917.5	30.319
7922.5	34.5187
7927.5	39.1276
7932.5	44.1475
7937.5	49.5733
7942.5	55.392
7947.5	61.5818
7952.5	68.1114
7957.5	74.9404
7962.5	82.0184
7967.5	89.2857
7972.5	96.6736
7977.5	104.105
7982.5	111.497
7987.5	118.759
7992.5	125.798
7997.5	132.518
8002.5	138.825
8007.5	144.625
8012.5	149.829
8017.5	154.357
8022.5	158.135
8027.5	161.101
8032.5	163.206
8037.5	164.414
8042.5	164.705
8047.5	164.074
8052.5	162.531
8057.5	160.103
8062.5	156.829
8067.5	152.765
8072.5	147.975
8077.5	142.537
8082.5	136.535
8087.5	130.059
8092.5	123.205
8097.5	116.067
8102.5	108.741
8107.5	101.32
8112.5	93.8913
8117.5	86.5374
8122.5	79.3323
8127.5	72.342
8132.5	65.6231
8137.5	59.2227
8142.5	53.1781
8147.5	47.5171
8152.5	42.2584
8157.5	37.4121
8162.5	32.9806
8167.5	28.9593
8172.5	25.3377
8177.5	22.1004
8182.5	19.228
8187.5	16.6978
8192.5	14.4855
8197.5	12.5649
8202.5	10.9096
8207.5	9.4932
8212.5	8.28976
8217.5	7.27445
8222.5	6.42373
8227.5	5.71566
8232.5	5.13006
8237.5	4.64856
8242.5	4.25468
8247.5	3.93375
8252.5	3.67289
8257.5	3.46094
8262.5	3.28827
8267.5	3.14673
8272.5	3.02948
8277.5	2.93086
8282.5	2.84625
8287.5	2.77196
8292.5	2.68812
8297.5	2.63089
8302.5	2.57601
8307.5	2.52257
8312.5	2.43615
8317.5	2.39303
8322.5	2.348
8327.5	2.30164
8332.5	2.25451
8337.5	2.20715
8342.5	2.16005
8347.5	2.11369
8352.5	2.06858
8357.5	2.01474
8362.5	1.96367
8367.5	1.91502
8372.5	1.86957
8377.5	1.82722
8382.5	1.78791
8387.5	1.75169
8392.5	1.71902
8397.5	1.68913
8402.5	1.66241
8407.5	1.63877
8412.5	1.61772
8417.5	1.59934
8422.5	1.58374
8427.5	1.5704
8432.5	1.55916
8437.5	1.55011
8442.5	1.54286
8447.5	1.53739
8452.5	1.53381
8457.5	1.53152
8462.5	1.53077
8467.5	1.53121
8472.5	1.53276
8477.5	1.53582
8482.5	1.5396
8487.5	1.54453
8492.5	1.55042
8497.5	1.55712
8502.5	1.56471
8507.5	1.57352
8512.5	1.58269
8517.5	1.59303
8522.5	1.60392
8527.5	1.6156
8532.5	1.62769
8537.5	1.64111
8542.5	1.65515
8547.5	1.67004
8552.5	1.68555
8557.5	1.70166
8562.5	1.71863
8567.5	1.73645
8572.5	1.75476
8577.5	1.77405
8582.5	1.79382
8587.5	1.81433
8592.5	1.83582
8597.5	1.85779
8602.5	1.88061
8607.5	1.90405
8612.5	1.92822
8617.5	1.95313
8622.5	1.97888
8627.5	2.00525
8632.5	2.03936
8637.5	2.06951
8642.5	2.10087
8647.5	2.13412
8652.5	2.16938
8657.5	2.2066
8662.5	2.24663
8667.5	2.28944
8672.5	2.33581
8677.5	2.38651
8682.5	2.44219
8687.5	2.50353
8692.5	2.57218
8697.5	2.64865
8702.5	2.73483
8707.5	2.83246
8712.5	2.94272
8717.5	3.06801
8722.5	3.21092
8727.5	3.37315
8732.5	3.55783
8737.5	3.76753
8742.5	4.00531
8747.5	4.22089
8752.5	4.47
8757.5	4.75575
8762.5	5.08117
8767.5	5.44913
8772.5	5.86223
8777.5	6.32273
8782.5	6.8324
8787.5	7.39246
8792.5	8.00341
8797.5	8.66498
8802.5	9.37599
8807.5	10.1343
8812.5	10.9366
8817.5	11.7787
8822.5	12.6551
8827.5	13.5593
8832.5	14.4835
8837.5	15.4192
8842.5	16.3568
8847.5	17.286
8852.5	18.1958
8857.5	19.075
8862.5	19.9121
8867.5	20.6955
8872.5	21.4144
8877.5	22.0581
8882.5	22.6169
8887.5	23.0823
8892.5	23.4469
8897.5	23.7049
8902.5	23.852
8907.5	23.8857
8912.5	23.8053
8917.5	23.612
8922.5	23.3087
8927.5	22.9001
8932.5	22.3922
8937.5	21.7929
8942.5	21.1109
8947.5	20.3563
8952.5	19.5396
8957.5	18.6721
8962.5	17.7652
8967.5	16.8304
8972.5	15.8789
8977.5	14.9216
8982.5	13.9685
8987.5	13.029
8992.5	12.1116
8997.5	11.2235
9002.5	10.3712
9007.5	9.55982
9012.5	8.79333
9017.5	8.07473
9022.5	7.40594
9027.5	6.7879
9032.5	6.22072
9037.5	5.70368
9042.5	5.23544
9047.5	4.8141
9052.5	4.4373
9057.5	4.10237
9062.5	3.80639
9067.5	3.54631
9072.5	3.31902
9077.5	3.12139
9082.5	2.95092
9087.5	2.80381
9092.5	2.6777
9097.5	2.57001
9102.5	2.47838
9107.5	2.40063
9112.5	2.33483
9117.5	2.27925
9122.5	2.23236
9127.5	2.19286
9132.5	2.1596
9137.5	2.13162
9142.5	2.10811
9147.5	2.08843
9152.5	2.07204
9157.5	2.05854
9162.5	2.0529
9167.5	2.04604
9172.5	2.04192
9177.5	2.04059
9182.5	2.03581
9187.5	2.0423
9192.5	2.05193
9197.5	2.06522
9202.5	2.08275
9207.5	2.10518
9212.5	2.13323
9217.5	2.16773
9222.5	2.20958
9227.5	2.25976
9232.5	2.31935
9237.5	2.38953
9242.5	2.47157
9247.5	2.56681
9252.5	2.67669
9257.5	2.80273
9262.5	2.9465
9267.5	3.10961
9272.5	3.29372
9277.5	3.50047
9282.5	3.73148
9287.5	3.98831
9292.5	4.27243
9297.5	4.58514
9302.5	4.92756
9307.5	5.30056
9312.5	5.70472
9317.5	6.14026
9322.5	6.60698
9327.5	7.10421
9332.5	7.63079
9337.5	8.18497
9342.5	8.76441
9347.5	9.36617
9352.5	9.98665
9357.5	10.6216
9362.5	11.2663
9367.5	11.9151
9372.5	12.5623
9377.5	13.2014
9382.5	13.8256
9387.5	14.4279
9392.5	15.0012
9397.5	15.5383
9402.5	16.0323
9407.5	16.4762
9412.5	16.864
9417.5	17.1899
9422.5	17.4488
9427.5	17.6367
9432.5	17.7503
9437.5	17.7875
9442.5	17.7472
9447.5	17.6295
9452.5	17.4354
9457.5	17.1674
9462.5	16.8288
9467.5	16.4239
9472.5	15.9579
9477.5	15.4369
9482.5	14.8676
9487.5	14.2569
9492.5	13.6124
9497.5	12.9418
9502.5	12.2525
9507.5	11.5523
9512.5	10.8482
9517.5	10.1471
9522.5	9.4555
9527.5	8.77898
9532.5	8.1227
9537.5	7.49105
9542.5	6.88769
9547.5	6.31557
9552.5	5.77689
9557.5	5.27318
9562.5	4.80529
9567.5	4.37349
9572.5	3.97751
9577.5	3.61662
9582.5	3.28966
9587.5	2.99517
9592.5	2.73142
9597.5	2.49648
9602.5	2.28831
9607.5	2.10478
9612.5	1.94374
9617.5	1.80306
9622.5	1.68067
9627.5	1.57458
9632.5	1.48292
9637.5	1.40392
9642.5	1.33549
9647.5	1.27723
9652.5	1.22716
9657.5	1.18411
9662.5	1.14699
9667.5	1.1149
9672.5	1.087
9677.5	1.06261
9682.5	1.0411
9687.5	1.02197
9692.5	1.0049
9697.5	0.98934
9702.5	0.97505
9707.5	0.9618
9712.5	0.95613
9717.5	0.9512
9722.5	0.94169
9727.5	0.93917
9732.5	0.93669
9737.5	0.93435
9742.5	0.93211
9747.5	0.93002
9752.5	0.92807
9757.5	0.92626
9762.5	0.92462
9767.5	0.92318
9772.5	0.92196
9777.5	0.92098
9782.5	0.92029
9787.5	0.91985
9792.5	0.91975
9797.5	0.92002
9802.5	0.92069
9807.5	0.9218
9812.5	0.92339
9817.5	0.92546
9822.5	0.92812
9827.5	0.93135
9832.5	0.93519
9837.5	0.93971
9842.5	0.94489
9847.5	0.95078
9852.5	0.95736
9857.5	0.96467
9862.5	0.97269
9867.5	0.98143
9872.5	0.99082
9877.5	1.00083
9882.5	1.01145
9887.5	1.02255
9892.5	1.03413
9897.5	1.046
9902.5	1.05814
9907.5	1.07039
9912.5	1.08267
9917.5	1.09479
9922.5	1.10665
9927.5	1.11809
9932.5	1.12898
9937.5	1.13919
9942.5	1.14855
9947.5	1.15698
9952.5	1.16433
9957.5	1.1705
9962.5	1.17542
9967.5	1.17901
9972.5	1.18123
9977.5	1.18207
9982.5	1.18143
9987.5	1.17942
9992.5	1.17605
9997.5	1.17136
10002.5	1.16543
10007.5	1.15838
10012.5	1.15027
10017.5	1.14124
10022.5	1.13142
10027.5	1.12095
10032.5	1.10997
10037.5	1.09864
10042.5	1.08704
10047.5	1.07537
10052.5	1.06371
10057.5	1.05224
10062.5	1.04103
10067.5	1.03018
10072.5	1.01979
10077.5	1.00993
10082.5	1.00067
10087.5	0.99206
10092.5	0.98413
10097.5	0.9769
10102.5	0.97039
10107.5	0.96458
10112.5	0.95948
10117.5	0.95509
10122.5	0.95138
10127.5	0.9483
10132.5	0.94583
10137.5	0.94393
10142.5	0.94257
10147.5	0.94174
10152.5	0.94136
10157.5	0.94139
10162.5	0.94182
10167.5	0.94259
10172.5	0.9437
10177.5	0.94508
10182.5	0.94673
10187.5	0.94861
10192.5	0.95069
10197.5	0.95297
10202.5	0.95542
10207.5	0.958
10212.5	0.96074
10217.5	0.96359
10222.5	0.96656
10227.5	0.96964
10232.5	0.97282
10237.5	0.97608
10242.5	0.97941
10247.5	0.98284
10252.5	0.98633
10257.5	0.98992
10262.5	0.99344
10267.5	0.99716
10272.5	1.00096
10277.5	1.00481
10282.5	1.00871
10287.5	1.01269
10292.5	1.01672
10297.5	1.02081
10302.5	1.02496
10307.5	1.02916
10312.5	1.03345
10317.5	1.03777
10322.5	1.04215
[truncated: 455 more rows]

## Sheet: Fig3
Fig. 3a									Fig. 3b									Fig. 3c					Fig. 3e
Time (min)	0	5	10	15	20	25	30		Time (min)	0	5	10	15	20	25	30				Pd + Pt	Pd-Pt			Pd(100)	Pt (111)	Pd(100)-Pt
PBS	1	1.02555	1.01874	0.989779	1.0494	0.996593	0.948893		10 mHz	1	0.853435	0.749618	0.674809	0.6	0.401527	0.30687			Magnetic field	Intensity				G(eV)
PBS+E+L	1	0.991568	1.00169	1.01012	0.993255	0.957841	0.935919		50 mHz	1	0.897638	0.829921	0.759055	0.691339	0.525984	0.485039			3460.16	-0.014359	-0.0172901		G(slab+H2O)	0	0	0
Pd-Pt	1	0.965245	0.988942	0.897314	0.883096	0.865719	0.832543		150 mHz	1	0.919558	0.891167	0.853312	0.764984	0.689274	0.648265			3460.35	-0.0191321	-0.00991803		G(slab+H2O*)	0.259722	0.279744	-0.579927
Pd-Pt +E	1	0.853435	0.749618	0.674809	0.6	0.401527	0.30687		300 mHz	1	0.966981	0.938679	0.875786	0.858491	0.812893	0.783019			3460.55	-0.00313038	-0.00618992		G(Ts)	1.27929	1.10195	0.0612128
Pd-Pt +E+L	1	0.864992	0.750392	0.626374	0.489796	0.246468	0.163265		DC	1	0.892054	0.754123	0.668666	0.55922	0.410795	0.284858			3460.74	-0.000739425	-0.00681422		G(slab+H*+OH*)	0.743539	0.825265	-0.53465
																			3460.94	-0.023179	-0.00475977
																			3461.13	-0.0344607	-0.0119592
																			3461.33	-0.0293955	-0.0206906
																			3461.52	-0.0249633	-0.0141199
																			3461.72	-0.0262961	-0.00839491
																			3461.91	-0.0195261	-0.00609251
																			3462.11	-0.0123754	-0.00795214
																			3462.3	-0.00777946	-0.0166481
																			3462.5	-0.00460923	-0.013562
																			3462.7	-0.00477305	-0.00719943
																			3462.89	-0.00400706	-0.00795214
																			3463.09	-0.0143944	-0.00667696
																			3463.28	-0.0214965	-0.0078503
																			3463.48	-0.0146822	-0.0121806
																			3463.67	-0.0118397	-0.0124861
																			3463.87	-0.015187	-0.0104272
																			3464.06	-0.0233826	-0.0116183
																			3464.26	-0.0263802	-0.00966123
																			3464.45	-0.0209651	-0.000146114
																			3464.65	-0.0125525	0.00118662
																			3464.84	-0.00400706	-0.0118972
																			3465.04	-0.00997117	-0.0204825
																			3465.23	-0.0269824	-0.0138321
																			3465.43	-0.0296788	0.000221385
																			3465.62	-0.0196988	0.0110294
																			3465.82	-0.0182332	0.0110427
																			3466.02	-0.0220543	0.00593754
																			3466.21	-0.0175071	-7.52708e-05
																			3466.41	-0.013137	-0.00359529
																			3466.6	-0.0107549	-0.00258577
																			3466.8	-0.0106353	-0.0056763
																			3466.99	-0.0214345	-0.0122337
																			3467.19	-0.0162983	-0.0137037
																			3467.38	-0.00645558	-0.00422402
																			3467.58	-0.0134646	0.00445869
																			3467.77	-0.0134292	0.00023024
																			3467.97	-0.0155102	-0.00774404
																			3468.16	-0.0215496	-0.00955496
																			3468.36	-0.0156962	-0.00890409
																			3468.55	-0.00646	-0.0119769
																			3468.75	-0.00495459	-0.0150542
																			3468.95	-0.0131945	-0.0117201
																			3469.14	-0.0175691	-0.00132388
																			3469.34	-0.0134868	0.00600838
																			3469.53	-0.0148771	-0.00190834
																			3469.73	-0.014235	-0.00624748
																			3469.92	-0.00597739	0.00239538
																			3470.12	-0.0061722	0.0055966
																			3470.31	-0.00962138	0.00240867
																			3470.51	-0.0115076	-0.00978963
																			3470.7	-0.0202656	-0.0222093
																			3470.9	-0.0210537	-0.0221916
																			3471.09	-0.00963466	-0.0217621
																			3471.29	-0.00425059	-0.0195704
																			3471.48	-0.00952397	-0.00778831
																			3471.68	-0.0122426	0.00170909
																			3471.88	-0.0103918	-0.000110692
																			3472.07	-0.0127075	-0.00438342
																			3472.27	-0.0145051	-0.00713301
																			3472.46	-0.0166039	-0.0136107
																			3472.66	-0.0190125	-0.0125569
																			3472.85	-0.0155191	-0.00111578
																			3473.05	-0.0147664	0.00968337
																			3473.24	-0.0162939	0.0118884
																			3473.44	-0.00942213	0.00199246
																			3473.63	-0.00858973	-0.000571172
																			3473.83	-0.0189682	0.00279387
																			3474.02	-0.0164622	-8.85539e-05
																			3474.22	-0.00138144	3.54215e-05
																			3474.41	0.00385209	0.0039495
																			3474.61	-0.00794328	0.00596853
																			3474.8	-0.0169758	-0.000128403
																			3475	-0.013872	-0.00784145
																			3475.2	-0.0141376	-0.0126809
																			3475.39	-0.0144299	-0.0131458
																			3475.59	-0.0133539	-0.000712859
																			3475.78	-0.00530438	0.00654413
																			3475.98	0.00573829	-0.0111356
																			3476.17	0.00108478	-0.0244763
																			3476.37	-0.0100774	-0.00647772
																			3476.56	-0.0167278	0.00997117
																			3476.76	-0.0117024	0.00126189
																			3476.95	-0.00463137	-0.00221385
																			3477.15	-0.0162186	0.00795214
																			3477.34	-0.0359617	0.00456052
																			3477.54	-0.0384014	-0.0063626
																			3477.73	-0.0198494	-0.00618549
																			3477.93	0.00131503	-0.00470664
																			3478.12	0.00677437	-0.00414432
																			3478.32	0.000646443	-0.00381224
																			3478.52	-0.00586227	-0.00867828
																			3478.71	-0.013872	-0.0098959
																			3478.91	-0.0161035	-0.00762449
																			3479.1	-0.0066991	-0.0114943
																			3479.3	-0.00533094	-0.0100154
																			3479.49	-0.0135355	-0.00103165
																			3479.69	-0.00928045	0.00587555
																			3479.88	-0.0118529	0.0122337
																			3480.08	-0.0238343	0.00660169
																			3480.27	-0.019566	-0.00732783
																			3480.47	-0.0144077	-0.0221606
																			3480.66	-0.0130617	-0.023542
																			3480.86	-0.00576928	-0.0127783
																			3481.05	-0.00131503	-0.0193534
																			3481.25	-0.000531323	-0.0229089
																			3481.45	-0.00143457	-0.0113083
																			3481.64	-0.00905463	-0.0036927
																			3481.84	-0.0131015	-5.31323e-05
																			3482.03	-0.0147885	-0.000478191
																			3482.23	-0.0197165	-0.0062829
																			3482.42	-0.0161611	-0.0132344
																			3482.62	-0.010259	-0.0223908
																			3482.81	-0.00660169	-0.0244054
																			3483.01	-0.00914319	-0.00852331
																			3483.2	-0.0171883	0.0110869
																			3483.4	-0.0162452	0.0252954
																			3483.59	-0.0190745	0.0368428
																			3483.79	-0.0290855	0.0440556
																			3483.98	-0.0317333	0.0408499
																			3484.18	-0.0245693	0.0232897
																			3484.38	-0.0107814	0.0105822
																			3484.57	-0.00356872	0.0101306
																			3484.77	-0.00737654	0.0121939
																			3484.96	-0.00905906	0.0257692
																			3485.16	0.000996231	0.0530438
																			3485.35	0.0130396	0.103263
																			3485.55	0.00985605	0.22181
																			3485.74	0.00529109	0.472028
																			3485.94	0.0281867	0.849506
																			3486.13	0.066411	1.1306
																			3486.33	0.0890055	0.992335
																			3486.52	0.0844405	0.399599
																			3486.72	0.0540356	-0.366972
																			3486.91	-0.00471107	-0.949112
																			3487.11	-0.0819256	-1.07523
																			3487.3	-0.129948	-0.799283
																			3487.5	-0.116342	-0.440064
																			3487.7	-0.0721316	-0.201433
																			3487.89	-0.0343722	-0.0818459
																			3488.09	-0.015125	-0.0189417
																			3488.28	-0.0114013	0.00534865
																			3488.48	-0.00277174	-0.00649543
																			3488.67	0.00735883	-0.0191099
																			3488.87	0.00361743	-0.015311
																			3489.06	-0.00676994	0.0165242
																			3489.26	-0.0139871	0.0864463
																			3489.45	-0.0109408	0.226986
																			3489.65	0.00655299	0.550057
																			3489.84	0.04023	1.16983
																			3490.04	0.0921226	1.93783
																			3490.23	0.156639	2.26278
																			3490.43	0.210802	1.64444
																			3490.62	0.196041	0.268779
																			3490.82	0.0835063	-1.20828
																			3491.02	-0.0699576	-2.08105
																			3491.21	-0.187238	-1.99855
																			3491.41	-0.216474	-1.33082
																			3491.6	-0.169997	-0.714258
																			3491.8	-0.105972	-0.36764
																			3491.99	-0.0613324	-0.191794
																			3492.19	-0.038915	-0.0839624
																			3492.38	-0.0228425	-0.00273189
																			3492.58	-0.00721271	0.0749963
																			3492.77	0.00445869	0.182301
																			3492.97	0.0122559	0.39433
																			3493.16	0.02615	0.751539
																			3493.36	0.0546687	1.0879
																			3493.55	0.0929152	1.12923
																			3493.75	0.116909	0.827793
																			3493.95	0.103794	0.435756
																			3494.14	0.0618505	0.17295
																			3494.34	0.0187469	0.0139782
																			3494.53	-0.00869156	-0.206565
																			3494.73	-0.0273189	-0.597101
																			3494.92	-0.0568914	-1.02187
																			3495.12	-0.101589	-1.18031
																			3495.31	-0.128678	-0.958627
																			3495.51	-0.123178	-0.578359
																			3495.7	-0.0962182	-0.303027
																			3495.9	-0.0587068	-0.170471
																			3496.09	-0.0350053	-0.0966698
																			3496.29	-0.0280849	-0.0233517
																			3496.48	-0.0181801	0.063533
																			3496.68	-0.0051804	0.197834
																			3496.88	0.00380339	0.478868
																			3497.07	0.0179587	1.02936
																			3497.27	0.0507325	1.77622
																			3497.46	0.127611	2.20766
																			3497.66	0.217643	1.763
																			3497.85	0.214305	0.501941
																			3498.05	0.10282	-0.970232
																			3498.24	-0.0494883	-1.95592
																			3498.44	-0.178684	-2.03122
																			3498.63	-0.228469	-1.44083
																			3498.83	-0.201876	-0.810144
																			3499.02	-0.139556	-0.429424
																			3499.22	-0.0758774	-0.233357
																			3499.41	-0.0352533	-0.117321
																			3499.61	-0.0190878	-0.0298072
																			3499.8	-0.00981177	0.0512063
																			3500	-0.00526896	0.148173
																			3500.2	-0.00275845	0.323713
																			3500.39	0.00552133	0.643092
																			3500.59	0.0228558	1.00868
																			3500.78	0.0578168	1.14222
																			3500.98	0.0811552	0.919362
																			3501.17	0.072592	0.543699
																			3501.37	0.0449234	0.25113
																			3501.56	0.00912105	0.0589503
																			3501.76	-0.0164754	-0.179508
																			3501.95	-0.033956	-0.557491
																			3502.15	-0.059123	-0.973406
																			3502.34	-0.0982859	-1.17422
																			3502.54	-0.134589	-1.00757
																			3502.73	-0.134389	-0.639425
																			3502.93	-0.102129	-0.350053
																			3503.12	-0.0712062	-0.213247
																			3503.32	-0.0481467	-0.147061
																			3503.52	-0.0359839	-0.0837188
																			3503.71	-0.0341154	0.00648657
																			3503.91	-0.0260968	0.134102
																			3504.1	-0.0153021	0.363018
																			3504.3	-0.00118219	0.827943
																			3504.49	0.0333494	1.53095
																			3504.69	0.101779	2.07256
																			3504.88	0.186782	1.8637
																			3505.08	0.210267	0.789356
																			3505.27	0.127526	-0.657486
																			3505.47	-0.0153552	-1.7869
																			3505.66	-0.160358	-2.08936
																			3505.86	-0.242058	-1.6313
																			3506.05	-0.22645	-0.969386
																			3506.25	-0.162009	-0.510017
																			3506.45	-0.107181	-0.273609
																			3506.64	-0.0678633	-0.157449
																			3506.84	-0.0408455	-0.103741
																			3507.03	-0.0394685	-0.0784764
																			3507.23	-0.0449765	-0.0705996
																			3507.42	-0.047518	-0.0833071
																			3507.62	-0.0559926	-0.0764884
																			3507.81	-0.0557447	-0.0324771
																			3508.01	-0.046358	0.0400573
																			3508.2	-0.0375867	0.192436
																			3508.4	-0.0283062	0.482123
																			3508.59	-0.00707103	0.852486
																			3508.79	0.0343988	1.03449
																			3508.98	0.0685318	0.778535
																			3509.18	0.0700417	0.143484
																			3509.38	0.0296478	-0.572465
																			3509.57	-0.0434091	-1.01241
																			3509.77	-0.10665	-1.0121
																			3509.96	-0.135142	-0.725119
																			3510.16	-0.12518	-0.431368
																			3510.35	-0.0903382	-0.253317
																			3510.55	-0.0592603	-0.15098
																			3510.74	-0.0468627	-0.0933933
																			3510.94	-0.049174	-0.0688861
																			3511.13	-0.0482707	-0.0583437
																			3511.33	-0.0395216	-0.0534777
																			3511.52	-0.0299268	-0.0643167
																			3511.72	-0.0287092	-0.0840598
																			3511.91	-0.0379099	-0.0912193
																			3512.11	-0.043232	-0.0818105
																			3512.3	-0.0418196	-0.0665128
																			3512.5	-0.0387645	-0.049019
																			3512.7	-0.0341641	-0.0368251
																			3512.89	-0.0336682	-0.0422845
																			3513.09	-0.0348017	-0.0500019
																			3513.28	-0.0329509	-0.0490234
																			3513.48	-0.0342084	-0.0464864
																			3513.67	-0.0369934	-0.0478988
																			3513.87	-0.0354393	-0.0500551
																			3514.06	-0.0363469	-0.0503119
																			3514.26	-0.0371439	-0.051193
																			3514.45	-0.035271	-0.0496654
																			3514.65	-0.0453352	-0.0512107
																			3514.84	-0.0546466	-0.0555676
																			3515.04	-0.047394	-0.0499798
																			3515.23	-0.0351072	-0.0378966
																			3515.43	-0.0303696	-0.0343855
																			3515.62	-0.0362274	-0.0364311
																			3515.82	-0.041576	-0.040965
																			3516.02	-0.042497	-0.0498337
																			3516.21	-0.0486781	-0.0517774
																			3516.41	-0.0537035	-0.045313
																			3516.6	-0.0531589	-0.0383704
																			3516.8	-0.0463092	-0.0429353
																			3516.99	-0.0348415	-0.0457514
																			3517.19	-0.0322026	-0.0407746
																			3517.38	-0.0363779	-0.0510734
																			3517.58	-0.0410846	-0.0578168
																			3517.77	-0.0476597	-0.0425811
																			3517.97	-0.0559793	-0.0288376
																			3518.16	-0.0630769	-0.0328269
																			3518.36	-0.0631079	-0.0454326
																			3518.55	-0.0507768	-0.0430372
																			3518.75	-0.044919	-0.0311444
																			3518.95	-0.0563778	-0.0343633
																			3519.14	-0.0525744	-0.0442327
																			3519.34	-0.0366126	-0.0442149
																			3519.53	-0.0403938	-0.0370819
																			3519.73	-0.0500728	-0.0352002
																			3519.92	-0.0524327	-0.0414831
																			3520.12	-0.0522955	-0.0479962
																			3520.31	-0.0512284	-0.0521272
																			3520.51	-0.0489969	-0.0536149
																			3520.7	-0.0447994	-0.0517597
																			3520.9	-0.0511044	-0.0427361
																			3521.09	-0.0604424	-0.0374096
																			3521.29	-0.0555853	-0.0458842
																			3521.48	-0.0465882	-0.0480892
																			3521.68	-0.0422136	-0.041213
																			3521.88	-0.044733	-0.0445249
																			3522.07	-0.048408	-0.0504181
																			3522.27	-0.0444895	-0.0478412
																			3522.46	-0.0438784	-0.0436836
																			3522.66	-0.0456008	-0.0342836
																			3522.85	-0.0466679	-0.0295549
																			3523.05	-0.0468716	-0.0320432
																			3523.24	-0.0438563	-0.027465
																			3523.44	-0.0418373	-0.0260437
																			3523.63	-0.0334379	-0.0284701
																			3523.83	-0.0331501	-0.0359352
																			3524.02	-0.0426475	-0.0372679
																			3524.22	-0.0524018	-0.0225547
																			3524.41	-0.0591717	-0.0270134
																			3524.61	-0.0465793	-0.0452422
																			3524.8	-0.0350718	-0.0439404
																			3525	-0.0421826	-0.029059
																			3525.2	-0.0537522	-0.0313835
																			3525.39	-0.0523619	-0.0472125
																			3525.59	-0.0429353	-0.0467919
																			3525.78	-0.0366037	-0.0404337
																			3525.98	-0.0248394	-0.0414831
																			3526.17	-0.0187247	-0.0468051
																			3526.37	-0.0266547	-0.0478899
																			3526.56	-0.0331679	-0.0413369
																			3526.76	-0.0331679	-0.0355854
																			3526.95	-0.0340755	-0.0352356
																			3527.15	-0.0398227	-0.0423996
																			3527.34	-0.0443079	-0.0526143
																			3527.54	-0.0431479	-0.0546732
																			3527.73	-0.0411111	-0.0464332
																			3527.93	-0.0371174	-0.0384058
																			3528.12	-0.0351559	-0.0336549
																			3528.32	-0.0396101	-0.0334468
																			3528.52	-0.0400883	-0.0438032
																			3528.71	-0.0407436	-0.0473763
																			3528.91	-0.0411023	-0.0371793
																			3529.1	-0.0302633	-0.0383837
																			3529.3	-0.0278989	-0.0498425
																			3529.49	-0.039836	-0.0516269
																			3529.69	-0.0447241	-0.0392825
																			3529.88	-0.0395482	-0.0242018
																			3530.08	-0.0324151	-0.0239405
																			3530.27	-0.0321229	-0.0366436
																			3530.47	-0.0373255	-0.0415008
																			3530.66	-0.0333095	-0.0328623
																			3530.86	-0.0325037	-0.0243036
																			3531.05	-0.0381756	-0.0274163
																			3531.25	-0.0328004	-0.0317244
																			3531.45	-0.0330306	-0.0254947
																			3531.64	-0.0406108	-0.0223599
																			3531.84	-0.0334291	-0.0263536
																			3532.03	-0.0283284	-0.0328801
																			3532.23	-0.0465085	-0.0363071
																			3532.42	-0.0587998	-0.038149
																			3532.62	-0.0466103	-0.041545
																			3532.81	-0.0281867	-0.0372015
																			3533.01	-0.0200929	-0.0287092
																			3533.2	-0.0266946	-0.0219658
																			3533.4	-0.0318528	-0.0179941
																			3533.59	-0.0283594	-0.0173388
																			3533.79	-0.0317067	-0.0277838
																			3533.98	-0.031627	-0.041027
																			3534.18	-0.0214256	-0.0370731
																			3534.38	-0.0236395	-0.0328004
																			3534.57	-0.0335044	-0.0366303
																			3534.77	-0.0369447	-0.0308566
																			3534.96	-0.0373565	-0.0223333
																			3535.16	-0.0334689	-0.0244896
																			3535.35	-0.0277041	-0.0256585
																			3535.55	-0.0270488	-0.0227274
																			3535.74	-0.0283859	-0.0211865
																			3535.94	-0.0332963	-0.0249058
																			3536.13	-0.0476508	-0.0342969
																			3536.33	-0.0623109	-0.0290811
																			3536.52	-0.0581312	-0.0243036
																			3536.72	-0.0376664	-0.0377461
																			3536.91	-0.0304714	-0.0395437
																			3537.11	-0.0403938	-0.0228469
																			3537.3	-0.038853	-0.0113703
																			3537.5	-0.0301526	-0.0178923
																			3537.7	-0.0313702	-0.0271241
																			3537.89	-0.0321982	-0.0300906
																			3538.09	-0.0289615	-0.0305954
																			3538.28	-0.0256585	-0.0311001
																			3538.48	-0.0237989	-0.0352267
																			3538.67	-0.0207482	-0.0412528
																			3538.87	-0.0217267	-0.0484567
																			3539.06	-0.0302721	-0.0434312
																			3539.26	-0.0329199	-0.0319857
																			3539.45	-0.0343013	-0.0300198
																			3539.65	-0.0358466	-0.029059
																			3539.84	-0.0326631	-0.0270488
																			3540.04	-0.0325834	-0.0252998
																			3540.23	-0.0364886	-0.0233295
																			3540.43	-0.0462251	-0.0298117
																			3540.62	-0.0476021	-0.0391585
																			3540.82	-0.0354393	-0.0331147

## Sheet: Fig5
Fig. 5c
	Bacteria Viability (%)
PBS	94.0437	101.823	104.134
PBS+L	92.5032	96.7394	101.977
PBS+E	84.3389	101.053	101.361
PBS+E+L	85.7253	81.3351	92.8883
EV-Pd-Pt	89.0373	93.8896	94.3518
Pd-Pt +E+L	16.5597	15.5584	15.0193
EV-Pd-Pt+E	24.8781	28.036	26.8036
EV-Pd-Pt+L	55.0706	56.6881	50.2953
EV-Pd-Pt+E+L	2.31066	2.84981	2.61874

## Sheet: Fig6
Fig. 6a					Fig. 6b
	Biofilm Biomass (%)					Biofilm Viability (%)
PBS	95.7859	96.9148	107.3		PBS	98.1928	103.614	98.7952
PBS+E+L	97.3099	92.117	90.7059		PBS+E+L	92.1687	93.9759	94.5783
Pd-Pt +E+L	20.4893	16.9333	18.0622		EV-Pd-Pt+L	54.2169	48.1928	60.8434
EV-Pd-Pt+L	59.5487	58.9842	53.114		EV-Pd-Pt+E	32.5301	42.7711	43.9759
EV-Pd-Pt+E	35.7856	31.6652	33.415		EV-Pd-Pt+E+L	6.62651	10.241	12.0482
EV-Pd-Pt+E+L	16.1995	15.8608	14.7319		Pd-Pt +E+L	21.0843	23.494	24.6988

## Sheet: Fig7
Fig. 7c					Fig. 7e					Fig. 7g						Fig. 7j
PBS	Relative FL Intensity				Pd-Pt	Average FL Intensity				Pd-Pt	Average PA Intensity					EV-Pd-Pt	Relative FL Intensity
0 h	0.896893	1.14572	0.957627		H	1.387	1.204	0.6625		0 h	80	77	65			0 h	1	1	1
4 h	0.865819	0.760829	0.867467		Li	91.45	100.7	78.35		4 h	327	206	179			2 h	0.710795	0.725568	0.680682
6 h	0.870763	0.91549	0.791431		S	3.256	2.955	1.243		8 h	461	322	214			4 h	0.660227	0.578977	0.558125
8 h	0.914783	0.994586	0.812382		Lu	7.565	8.278	7.589		16 h	197	182	123			8 h	0.519091	0.459148	0.42733
16 h	0.92467	0.955979	0.968456		K	31.53	45.86	42.95		24 h	164	157	101			16 h	0.415568	0.332614	0.293807
24 h	1.00965	0.815207	1.11252		In	4.683	4.17	8.385								24 h	0.27892	0.2225	0.232443
																36 h	0.218409	0.174034	0.181477
Pd-Pt	Relative FL Intensity				EV-Pd-Pt	Average FL Intensity				EV-Pd-Pt	Average PA Intensity					48 h	0.054483	0.0561705	0.0601136
0 h	0.867702	0.896893	0.535546		H	1.019	1.077	1.851		0 h	79	81	91
4 h	2.98729	1.73117	2.6177		Li	57.28	61.31	43.57		4 h	445	421	405			Pd-Pt	Relative FL Intensity
6 h	3.29331	2.50471	3.11441		S	6.413	2.303	2.057		8 h	515	645	599			0 h	1	1	1
8 h	4.27731	2.6177	2.04661		Lu	6.037	11.26	4.422		16 h	393	379	324			2 h	0.678142	0.553005	0.601639
16 h	1.70951	1.9435	2.21304		K	23.58	21.67	18.14		24 h	282	263	260			4 h	0.481421	0.391639	0.412186
24 h	0.305791	0.978578	1.50612		In	14.36	12.92	14.98								8 h	0.284208	0.272459	0.234153
																16 h	0.22847	0.174044	0.161858
EV-Pd-Pt	Relative FL Intensity															24 h	0.146011	0.099071	0.049612
0 h	1.03672	0.80838	1.39454													36 h	0.0521257	0.0224536	0.0319672
4 h	2.92608	3.03908	3.11676													48 h	0.0223716	0.0213497	0.0243661
6 h	5.72034	6.8338	4.96234
8 h	7.72128	7.7613	7.40584
16 h	5.48258	6.66431	5.30367
24 h	3.30038	2.64595	3.09087

## Sheet: Fig8
Fig. 8c						Fig. 8d
	pg/mL						pg/mL
Normal	34.1	29.84	35.46			Normal	73.87	72.29	71.77
PBS+E+L	165.64	175.1	178.48			PBS+E+L	390.3	495.95	340.17
EV-Pt-Pd+L	106	110.65	132			EV-Pt-Pd +L	185.92	205.73	181.44
EV-Pt-Pd+E	84.96	82.15	93.28			EV-Pt-Pd +E	133.06	144.26	118.15
Pt-Pd+E+L	127.49	144	138.3			Pt-Pd +E+L	273.82	246.42	314.92
EV-Pt-Pd +E+L	54.2	48.9	30.2			EV-Pt-Pd +E+L	94.36	81.94	77.91

## Sheet: FigS3
Fig. S3a								Fig. S3b
Binding Energy (eV)	Intensity (a.u.)							Binding Energy (eV)	Intensity (a.u.)
406	5756.81	5794.81	5756.81	5764.77	5779.05	5764.61		406	6605.17	6655.57	6605.17	6618.51	6623.48	6623.92
405.95	5803.25	5795.5	5756.81	5764.96	5779.41	5764.75		405.95	6717.01	6656.65	6605.29	6618.94	6623.94	6624.34
405.9	5974.88	5796.22	5756.81	5765.15	5779.78	5764.9		405.9	7107.36	6657.76	6605.4	6619.39	6624.4	6624.77
405.85	5779.93	5796.94	5756.8	5765.34	5780.15	5765.04		405.85	6907.8	6658.89	6605.52	6619.85	6624.87	6625.21
405.8	5795.75	5797.69	5756.79	5765.54	5780.54	5765.2		405.8	6925.72	6660.06	6605.64	6620.33	6625.35	6625.65
405.75	5644.21	5798.47	5756.79	5765.75	5780.94	5765.36		405.75	6999.53	6661.26	6605.75	6620.81	6625.85	6626.11
405.7	6021.39	5799.28	5756.8	5765.98	5781.36	5765.53		405.7	6862.48	6662.49	6605.87	6621.31	6626.35	6626.57
405.65	6012.45	5800.09	5756.78	5766.2	5781.77	5765.69		405.65	6754.1	6663.76	6605.99	6621.83	6626.86	6627.04
405.6	5861.89	5800.92	5756.77	5766.42	5782.19	5765.85		405.6	7024.06	6665.06	6606.1	6622.36	6627.39	6627.52
405.55	5952.27	5801.79	5756.77	5766.66	5782.63	5766.03		405.55	6876.57	6666.4	6606.22	6622.9	6627.93	6628.01
405.5	5936.98	5802.68	5756.75	5766.91	5783.07	5766.21		405.5	6880.87	6667.79	6606.34	6623.47	6628.48	6628.51
405.45	5949.09	5803.6	5756.74	5767.17	5783.53	5766.39		405.45	6798.64	6669.21	6606.46	6624.05	6629.05	6629.02
405.4	5881.88	5804.55	5756.73	5767.44	5784	5766.58		405.4	6714.93	6670.67	6606.57	6624.65	6629.62	6629.54
405.35	5739.82	5805.53	5756.73	5767.72	5784.49	5766.78		405.35	6535.92	6672.19	6606.69	6625.27	6630.22	6630.07
405.3	5749.94	5806.55	5756.73	5768.02	5784.99	5766.99		405.3	6989.25	6673.74	6606.81	6625.91	6630.82	6630.62
405.25	5902.74	5807.61	5756.73	5768.34	5785.52	5767.21		405.25	7192.85	6675.35	6606.92	6626.58	6631.45	6631.17
405.2	5825.01	5808.69	5756.72	5768.66	5786.04	5767.43		405.2	6737.07	6677.01	6607.04	6627.27	6632.08	6631.74
405.15	5757.79	5809.81	5756.72	5768.99	5786.59	5767.66		405.15	6744.17	6678.72	6607.16	6627.98	6632.74	6632.32
405.1	6063.23	5810.97	5756.72	5769.35	5787.15	5767.9		405.1	6889.16	6680.49	6607.27	6628.72	6633.41	6632.91
405.05	6203.52	5812.16	5756.7	5769.7	5787.72	5768.14		405.05	6929.73	6682.32	6607.39	6629.48	6634.1	6633.52
405	6031.26	5813.38	5756.68	5770.06	5788.3	5768.37		405	6639.73	6684.22	6607.51	6630.28	6634.81	6634.14
404.95	5907.16	5814.65	5756.66	5770.45	5788.9	5768.62		404.95	6782.6	6686.18	6607.62	6631.11	6635.54	6634.77
404.9	5871.75	5815.97	5756.65	5770.87	5789.52	5768.89		404.9	6657.76	6688.2	6607.74	6631.97	6636.29	6635.42
404.85	5666.76	5817.35	5756.65	5771.31	5790.17	5769.17		404.85	6856.41	6690.3	6607.86	6632.87	6637.06	6636.09
404.8	5964.03	5818.78	5756.65	5771.77	5790.85	5769.47		404.8	6839.3	6692.48	6607.98	6633.81	6637.86	6636.77
404.75	5656.16	5820.25	5756.64	5772.24	5791.53	5769.76		404.75	6790.4	6694.74	6608.09	6634.78	6638.68	6637.47
404.7	5962.42	5821.8	5756.65	5772.76	5792.25	5770.09		404.7	6471.86	6697.09	6608.21	6635.8	6639.52	6638.18
404.65	5866.04	5823.38	5756.64	5773.28	5792.97	5770.4		404.65	6991.13	6699.52	6608.32	6636.86	6640.39	6638.92
404.6	5878.04	5825.04	5756.63	5773.83	5793.73	5770.74		404.6	6955.01	6702.05	6608.44	6637.98	6641.28	6639.67
404.55	5823.21	5826.75	5756.62	5774.41	5794.5	5771.08		404.55	6725.07	6704.68	6608.56	6639.14	6642.21	6640.44
404.5	5772.07	5828.54	5756.62	5775.03	5795.31	5771.45		404.5	6980.84	6707.42	6608.68	6640.36	6643.16	6641.24
404.45	5911.31	5830.4	5756.62	5775.67	5796.14	5771.82		404.45	6753.46	6710.27	6608.79	6641.65	6644.15	6642.06
404.4	5864.88	5832.33	5756.61	5776.35	5796.99	5772.21		404.4	7055.87	6713.24	6608.91	6642.99	6645.17	6642.9
404.35	5675.22	5834.34	5756.6	5777.06	5797.87	5772.62		404.35	6807.51	6716.34	6609.03	6644.4	6646.23	6643.76
404.3	5767.39	5836.45	5756.61	5777.83	5798.8	5773.05		404.3	6929.65	6719.57	6609.14	6645.89	6647.31	6644.65
404.25	5763.08	5838.64	5756.61	5778.63	5799.74	5773.49		404.25	7154.16	6722.94	6609.26	6647.46	6648.44	6645.56
404.2	5758	5840.93	5756.61	5779.47	5800.73	5773.95		404.2	6968.87	6726.47	6609.38	6649.11	6649.61	6646.5
404.15	5869.13	5843.32	5756.61	5780.37	5801.74	5774.43		404.15	7056.7	6730.17	6609.49	6650.86	6650.82	6647.47
404.1	5750.42	5845.81	5756.6	5781.31	5802.78	5774.93		404.1	7158.72	6734.03	6609.61	6652.7	6652.08	6648.47
404.05	5830.06	5848.43	5756.6	5782.31	5803.87	5775.45		404.05	6780.81	6738.09	6609.73	6654.66	6653.39	6649.5
404	5812.26	5851.16	5756.6	5783.38	5804.99	5775.99		404	6648.82	6742.34	6609.84	6656.73	6654.74	6650.56
403.95	5974.17	5854.02	5756.6	5784.51	5806.15	5776.55		403.95	6749.4	6746.8	6609.96	6658.93	6656.15	6651.65
403.9	6103.15	5857.02	5756.58	5785.7	5807.35	5777.13		403.9	6832.19	6751.5	6610.08	6661.26	6657.61	6652.78
403.85	5860.77	5860.15	5756.56	5786.97	5808.58	5777.73		403.85	6577.29	6756.44	6610.19	6663.74	6659.13	6653.95
403.8	5679.34	5863.46	5756.56	5788.33	5809.88	5778.37		403.8	6948.39	6761.64	6610.31	6666.39	6660.72	6655.16
403.75	5919.71	5866.95	5756.56	5789.8	5811.23	5779.05		403.75	6830.85	6767.13	6610.43	6669.22	6662.37	6656.4
403.7	5869.62	5870.62	5756.56	5791.36	5812.61	5779.75		403.7	6807.16	6772.92	6610.55	6672.23	6664.09	6657.69
403.65	5902.86	5874.49	5756.55	5793.04	5814.06	5780.49		403.65	6955.25	6779.05	6610.66	6675.46	6665.88	6659.03
403.6	6154.54	5878.57	5756.54	5794.84	5815.56	5781.26		403.6	6528.32	6785.54	6610.78	6678.93	6667.76	6660.41
403.55	5764.77	5882.88	5756.52	5796.76	5817.11	5782.05		403.55	6885.12	6792.41	6610.9	6682.64	6669.71	6661.85
403.5	5858.3	5887.47	5756.52	5798.86	5818.74	5782.9		403.5	7043.65	6799.71	6611.01	6686.64	6671.76	6663.33
403.45	5924.92	5892.32	5756.51	5801.13	5820.43	5783.8		403.45	6900.5	6807.46	6611.13	6690.94	6673.9	6664.87
403.4	5864.61	5897.48	5756.51	5803.58	5822.19	5784.73		403.4	6859.63	6815.72	6611.25	6695.59	6676.15	6666.47
403.35	5790.75	5902.98	5756.5	5806.24	5824.02	5785.72		403.35	7070.73	6824.52	6611.36	6700.61	6678.5	6668.13
403.3	5755.8	5908.85	5756.5	5809.15	5825.93	5786.77		403.3	6847.73	6833.92	6611.48	6706.05	6680.97	6669.86
403.25	5890.7	5915.12	5756.5	5812.31	5827.93	5787.87		403.25	6988.44	6843.96	6611.6	6711.94	6683.56	6671.65
403.2	5959.44	5921.81	5756.49	5815.76	5830.01	5789.03		403.2	7166.18	6854.73	6611.71	6718.35	6686.29	6673.52
403.15	5985.84	5929	5756.48	5819.53	5832.17	5790.26		403.15	7127.24	6866.28	6611.83	6725.32	6689.15	6675.46
403.1	5923.34	5936.7	5756.47	5823.65	5834.43	5791.55		403.1	7036.87	6878.69	6611.95	6732.93	6692.17	6677.49
403.05	5988.86	5944.99	5756.46	5828.18	5836.8	5792.94		403.05	7297.94	6892.06	6612.06	6741.24	6695.35	6679.6
403	5922.64	5953.92	5756.44	5833.14	5839.27	5794.4		403	7130.33	6906.48	6612.18	6750.33	6698.71	6681.8
402.95	5938.67	5963.55	5756.44	5838.59	5841.86	5795.98		402.95	6932.65	6922.05	6612.3	6760.29	6702.25	6684.1
402.9	6257.54	5973.96	5756.43	5844.57	5844.57	5797.67		402.9	7158.72	6938.91	6612.41	6771.23	6706	6686.5
402.85	6089.09	5985.19	5756.4	5851.13	5847.39	5799.47		402.85	7199.98	6957.18	6612.53	6783.26	6709.97	6689.01
402.8	6059.76	5997.37	5756.38	5858.34	5850.37	5801.43		402.8	6968.24	6977.02	6612.65	6796.5	6714.18	6691.64
402.75	6047.52	6010.56	5756.37	5866.24	5853.49	5803.56		402.75	7249.18	6998.58	6612.77	6811.09	6718.64	6694.39
402.7	5920.45	6024.86	5756.35	5874.91	5856.77	5805.89		402.7	7104.87	7022.04	6612.88	6827.16	6723.38	6697.27
402.65	5983.91	6040.4	5756.34	5884.4	5860.23	5808.46		402.65	7419.02	7047.61	6613	6844.89	6728.42	6700.3
402.6	6001.31	6057.26	5756.33	5894.75	5863.86	5811.3		402.6	7294.3	7075.44	6613.12	6864.42	6733.78	6703.47
402.55	5959.97	6075.56	5756.32	5906.03	5867.7	5814.46		402.55	7131.43	7105.77	6613.23	6885.92	6739.5	6706.81
402.5	6070.81	6095.42	5756.31	5918.27	5871.74	5818.01		402.5	7018.45	7138.74	6613.35	6909.51	6745.61	6710.32
402.45	5853.77	6116.95	5756.29	5931.5	5876.02	5822		402.45	7270.06	7174.52	6613.47	6935.31	6752.14	6714.01
402.4	6077.18	6140.3	5756.28	5945.76	5880.56	5826.55		402.4	7662.73	7213.25	6613.58	6963.38	6759.13	6717.9
402.35	6333.94	6165.53	5756.27	5960.98	5885.36	5831.72		402.35	7363.53	7254.9	6613.7	6993.67	6766.63	6722
402.3	6111.06	6192.75	5756.23	5977.11	5890.47	5837.64		402.3	7390.61	7299.42	6613.82	7026.04	6774.68	6726.34
402.25	6271.08	6222.02	5756.22	5994.07	5895.93	5844.45		402.25	7411.47	7346.48	6613.93	7060.1	6783.33	6730.92
402.2	6439.34	6253.34	5756.19	6011.65	5901.77	5852.29		402.2	7229.54	7395.61	6614.05	7095.3	6792.65	6735.76
402.15	6370.16	6286.7	5756.15	6029.61	5908.05	5861.35		402.15	7215.96	7446.05	6614.17	7130.78	6802.71	6740.9
402.1	6513.87	6321.97	5756.12	6047.56	5914.84	5871.8		402.1	7432.68	7496.67	6614.28	7165.32	6813.57	6746.35
402.05	6329.76	6359	5756.08	6065.06	5922.23	5883.87		402.05	7614.78	7546.17	6614.4	7197.49	6825.34	6752.15
402	6319.08	6397.53	5756.05	6081.52	5930.31	5897.79		402	7712.39	7592.93	6614.52	7225.58	6838.09	6758.31
401.95	6605.78	6437.28	5756.02	6096.31	5939.22	5913.78		401.95	7443.99	7635.4	6614.64	7247.86	6851.93	6764.88
401.9	6411.4	6478	5755.97	6108.74	5949.09	5932.1		401.9	7494.55	7672.2	6614.75	7262.78	6867	6771.91
401.85	6457.24	6519.45	5755.94	6118.17	5960.14	5953.01		401.85	7781.88	7702.32	6614.87	7269.2	6883.42	6779.44
401.8	6419.87	6561.61	5755.9	6124.06	5972.58	5976.76		401.8	7712.47	7725.51	6614.99	7266.6	6901.35	6787.53
401.75	6502.53	6604.59	5755.86	6126.04	5986.7	6003.57		401.75	7556.13	7742.2	6615.1	7255.21	6920.95	6796.24
401.7	6643.1	6648.84	5755.82	6123.99	6002.83	6033.67		401.7	7537.78	7753.57	6615.22	7235.94	6942.43	6805.64
401.65	6525.55	6695.11	5755.77	6118.01	6021.38	6067.27		401.65	7637.61	7761.37	6615.34	7210.2	6966	6815.85
401.6	6572.38	6744.34	5755.73	6108.5	6042.81	6104.48		401.6	7472.06	7767.63	6615.45	7179.69	6991.88	6826.96
401.55	6848.16	6797.78	5755.69	6095.98	6067.72	6145.45		401.55	7348.98	7774.47	6615.57	7146.13	7020.38	6839.1
401.5	7072.6	6856.69	5755.63	6081.1	6096.7	6190.15		401.5	7609.13	7783.92	6615.69	7111.11	7051.75	6852.43
401.45	6921.18	6922.46	5755.56	6064.54	6130.51	6238.54		401.45	7817.87	7797.78	6615.8	7075.93	7086.33	6867.12
401.4	7000.16	6996.53	5755.5	6046.94	6170.03	6290.56		401.4	7850.31	7817.6	6615.92	7041.54	7124.5	6883.4
401.35	7205.79	7080.07	5755.43	6028.89	6216.14	6345.9		401.35	7765.01	7844.68	6616.04	7008.69	7166.56	6901.51
401.3	7066.97	7174.32	5755.35	6010.82	6269.92	6404.28		401.3	7717.84	7880.14	6616.15	6977.76	7212.95	6921.74
401.25	7414.2	7280.2	5755.28	5993.14	6332.43	6465.19		401.25	8270.76	7924.84	6616.27	6949.03	7263.95	6944.4
401.2	7369.05	7398.6	5755.19	5976.07	6404.85	6528.06		401.2	8448.78	7979.6	6616.39	6922.56	7319.93	6969.88
401.15	7497.31	7530.29	5755.11	5959.81	6488.49	6592.2		401.15	8065.68	8045.07	6616.51	6898.32	7381.14	6998.62
401.1	7807.29	7675.59	5755.01	5944.49	6584.48	6656.65		401.1	8228.69	8121.65	6616.62	6876.24	7447.6	7031.05
401.05	8153.04	7834.89	5754.9	5930.12	6694.15	6720.43		401.05	8335.48	8209.67	6616.74	6856.17	7519.27	7067.71
401	7916.22	8007.99	5754.77	5916.74	6818.55	6782.25		401	8362.37	8308.95	6616.85	6837.98	7595.58	7109.11
400.95	8310.53	8194.71	5754.66	5904.38	6958.84	6840.82		400.95	8221.09	8419.08	6616.97	6821.49	7675.66	7155.86
400.9	8504.23	8394.53	5754.52	5892.94	7115.99	6894.63		400.9	8465.13	8539.06	6617.09	6806.56	7758.1	7208.58
400.85	8562.01	8606.28	5754.37	5882.43	7290.53	6942.07		400.85	8593.47	8667.06	6617.21	6793.03	7840.6	7267.83
400.8	8538.87	8829.04	5754.22	5872.78	7483.1	6981.61		400.8	8651.97	8800.79	6617.32	6780.77	7920.38	7334.29
400.75	9026.53	9061.13	5754.07	5863.95	7693.58	7011.74		400.75	9006.96	8936.98	6617.44	6769.64	7993.77	7408.44
400.7	9367.47	9301.07	5753.9	5855.85	7921.75	7031.26		400.7	8597.71	9072.15	6617.56	6759.54	8056.85	7490.87
400.65	9846.97	9547.42	5753.7	5848.43	8167.07	7039.32		400.65	9298.99	9202.69	6617.67	6750.34	8105.62	7582.08
400.6	9721.69	9798.22	5753.48	5841.63	8428	7035.55		400.6	9149	9325.2	6617.79	6741.96	8136.52	7682.31
400.55	10066.6	10052.2	5753.27	5835.42	8703.15	7020.13		400.55	9522.63	9437.57	6617.91	6734.31	8147.19	7791.88
400.5	10277.8	10307.2	5753.04	5829.73	8989.84	6993.71		400.5	9780.22	9538.7	6618.02	6727.33	8136.76	7910.66
400.45	10366.2	10561.6	5752.79	5824.51	9285.33	6957.39		400.45	9521.78	9629.24	6618.14	6720.94	8106.11	8038.47
400.4	10819.1	10813.4	5752.55	5819.73	9586.27	6912.51		400.4	9489.28	9710.96	6618.26	6715.08	8057.59	8174.81
400.35	10767.2	11059.5	5752.27	5815.32	9888.08	6860.65		400.35	10253.6	9786.22	6618.38	6709.7	7994.75	8318.52
400.3	11211.5	11297	5752	5811.27	10186.3	6803.38		400.3	9997.89	9857.54	6618.49	6704.75	7921.55	8468.23
400.25	11338.5	11521.4	5751.71	5807.52	10475	6742.27		400.25	9930.38	9926.55	6618.61	6700.19	7842.05	8621.52
400.2	11800.6	11728.4	5751.41	5804.06	10748.5	6678.72		400.2	10004.1	9993.81	6618.73	6695.99	7759.78	8775.49
400.15	12107.6	11912.7	5751.09	5800.83	11000.1	6613.96		400.15	10103	10058.3	6618.84	6692.11	7677.59	8926.28
400.1	12131.1	12068.3	5750.74	5797.82	11222.8	6549.17		400.1	10105.9	10117.2	6618.96	6688.52	7597.73	9068.87
400.05	12263.2	12189.6	5750.4	5795.02	11410.2	6485.25		400.05	10190.9	10166.4	6619.08	6685.19	7521.6	9197.79
400	12127.9	12270.9	5750.05	5792.4	11555.6	6423.05		400	10110.1	10200.7	6619.19	6682.1	7450.22	9306.79
399.95	12433.7	12307.6	5749.71	5789.95	11653.8	6363.2		399.95	10095.9	10214.6	6619.31	6679.23	7383.98	9389.99
399.9	12132.5	12296.2	5749.35	5787.65	11701.1	6306.15		399.9	10305.8	10203	6619.43	6676.57	7323	9442.31
399.85	12169.6	12235.3	5749.01	5785.49	11695.4	6252.38		399.85	10254.9	10162.5	6619.54	6674.09	7267.26	9460.23
399.8	11973.8	12125.2	5748.66	5783.47	11637	6202.09		399.8	10090.4	10091.4	6619.66	6671.77	7216.45	9442.53
399.75	12047.7	11968.7	5748.33	5781.56	11528.3	6155.51		399.75	9857.23	9990.85	6619.78	6669.61	7170.33	9390.46
399.7	11731.2	11769.8	5747.99	5779.76	11373.4	6112.68		399.7	9795.4	9863.79	6619.89	6667.6	7128.5	9307.49
399.65	11702.3	11534	5747.67	5778.07	11177.7	6073.6		399.65	9409.94	9714.9	6620.01	6665.71	7090.56	9198.65
399.6	11125.1	11268	5747.35	5776.46	10948	6038.21		399.6	9500.3	9549.94	6620.13	6663.94	7056.21	9070.04
399.55	11016.9	10978.1	5747.06	5774.97	10690.8	6006.39		399.55	9497.2	9374.44	6620.24	6662.29	7025.05	8927.59
399.5	10800	10671.2	5746.77	5773.55	10413.3	5977.97		399.5	9242.31	9193.94	6620.36	6660.74	6996.81	8777.12
399.45	10393.6	10353.6	5746.5	5772.22	10121.6	5952.73		399.45	9013.59	9012.87	6620.48	6659.28	6971.15	8623.4
399.4	10206.5	10030.6	5746.25	5770.96	9821.71	5930.42		399.4	9052.71	8834.77	6620.6	6657.91	6947.81	8470.24
399.35	9608.1	9707.81	5746.02	5769.77	9519.24	5910.83		399.35	8600.04	8662.64	6620.71	6656.63	6926.57	8320.86
399.3	9351.3	9389.32	5745.81	5768.67	9218.58	5893.68		399.3	8616.68	8498.26	6620.83	6655.42	6907.2	8177.3
399.25	9216.57	9079.31	5745.61	5767.63	8924.16	5878.74		399.25	8450.8	8343.17	6620.95	6654.28	6889.51	8041.27
399.2	8780.75	8780.72	5745.43	5766.64	8639.18	5865.75		399.2	8400.39	8198.1	6621.06	6653.21	6873.32	7913.7
399.15	8772.61	8495.96	5745.26	5765.72	8366.3	5854.47		399.15	8072.71	8063.4	6621.18	6652.2	6858.48	7795.08
399.1	8255.07	8227.35	5745.1	5764.84	8108.03	5844.68		399.1	7922.1	7939.34	6621.3	6651.24	6844.87	7685.81
399.05	7929.83	7976	5744.97	5764.02	7865.71	5836.21		399.05	7946.67	7825.63	6621.41	6650.35	6832.35	7585.76
399	7631.23	7743.16	5744.85	5763.26	7640.74	5828.86		399	7656.91	7722.1	6621.53	6649.49	6820.82	7494.84
398.95	7413.83	7529.14	5744.75	5762.54	7433.61	5822.48		398.95	7675.62	7628.24	6621.65	6648.69	6810.19	7412.65
398.9	7435.5	7333.86	5744.66	5761.86	7244.41	5816.91		398.9	7223.27	7543.46	6621.76	6647.93	6800.37	7338.69
398.85	7374.11	7157.28	5744.57	5761.21	7073.18	5812.03		398.85	7177.96	7467.24	6621.88	6647.22	6791.28	7272.51
398.8	6723.46	6998.58	5744.48	5760.59	6919.23	5807.73		398.8	7247.02	7398.86	6622	6646.54	6782.86	7213.46
398.75	6756.35	6857.15	5744.43	5760.03	6782.03	5803.94		398.75	7146.21	7337.71	6622.11	6645.9	6775.04	7161
398.7	6932.21	6731.82	5744.37	5759.49	6660.5	5800.57		398.7	7275.45	7283.1	6622.23	6645.29	6767.78	7114.49
398.65	6952.05	6621.36	5744.31	5758.97	6553.48	5797.53		398.65	7055.16	7234.34	6622.35	6644.71	6761.02	7073.3
398.6	6446.34	6524.68	5744.24	5758.46	6459.92	5794.78		398.6	7347.17	7190.86	6622.47	6644.17	6754.73	7036.89
398.55	6417.78	6440.39	5744.21	5758	6378.49	5792.31		398.55	7064.26	7152.02	6622.58	6643.65	6748.85	7004.68
398.5	6349.22	6367.3	5744.17	5757.56	6308.03	5790.05		398.5	6964	7117.32	6622.7	6643.16	6743.37	6976.19
398.45	6498.82	6304.11	5744.14	5757.14	6247.26	5787.98		398.45	6901.67	7086.25	6622.81	6642.7	6738.23	6950.95
398.4	6209.18	6249.57	5744.1	5756.73	6194.98	5786.05		398.4	7091.15	7058.32	6622.93	6642.26	6733.43	6928.5
398.35	6407.42	6202.67	5744.07	5756.35	6150.18	5784.28		398.35	6955.6	7033.18	6623.05	6641.84	6728.92	6908.52
398.3	6389.99	6162.29	5744.04	5755.97	6111.77	5782.61		398.3	6901.78	7010.45	6623.17	6641.44	6724.69	6890.64
398.25	6130.65	6127.56	5744	5755.61	6078.89	5781.06		398.25	7123.2	6989.83	6623.28	6641.07	6720.73	6874.6
398.2	5893.32	6097.64	5743.98	5755.27	6050.71	5779.61		398.2	6761.89	6971.05	6623.4	6640.71	6716.99	6860.14
398.15	5938.34	6071.78	5743.97	5754.97	6026.49	5778.26		398.15	6870.42	6953.86	6623.52	6640.38	6713.48	6847.04
398.1	5804.27	6049.35	5743.96	5754.67	6005.62	5776.99		398.1	6895.25	6938.09	6623.63	6640.06	6710.16	6835.14
398.05	5926.92	6029.8	5743.96	5754.38	5987.55	5775.79		398.05	7052.86	6923.55	6623.75	6639.75	6707.04	6824.26
398	5908.83	6012.66	5743.95	5754.11	5971.8	5774.65		398	7268.22	6910.11	6623.87	6639.47	6704.09	6814.29
397.95	5724.43	5997.53	5743.94	5753.84	5958	5773.57		397.95	7230.72	6897.65	6623.98	6639.19	6701.31	6805.12
397.9	5660.27	5984.09	5743.94	5753.59	5945.82	5772.56		397.9	6895.18	6886.05	6624.1	6638.94	6698.68	6796.64
397.85	6166.04	5972.06	5743.95	5753.36	5935	5771.6		397.85	6916.59	6875.23	6624.22	6638.69	6696.19	6788.79
397.8	6138.78	5961.18	5743.92	5753.1	5925.26	5770.66		397.8	6941.35	6865.11	6624.33	6638.46	6693.82	6781.49
397.75	6027.23	5951.31	5743.9	5752.86	5916.48	5769.77		397.75	6780.58	6855.63	6624.45	6638.24	6691.59	6774.7
397.7	5991.79	5942.28	5743.89	5752.63	5908.5	5768.92		397.7	6788.86	6846.73	6624.57	6638.03	6689.47	6768.36
397.65	5685.23	5933.97	5743.87	5752.41	5901.19	5768.12		397.65	6825.81	6838.35	6624.69	6637.84	6687.46	6762.42
397.6	5824.91	5926.3	5743.88	5752.22	5894.47	5767.36		397.6	6875.03	6830.47	6624.8	6637.65	6685.55	6756.87
397.55	6189.32	5919.16	5743.87	5752.02	5888.24	5766.64		397.55	6706.64	6823.02	6624.92	6637.48	6683.74	6751.65
397.5	5986.89	5912.48	5743.85	5751.81	5882.43	5765.93		397.5	6807.35	6816	6625.04	6637.31	6682.01	6746.75
397.45	6036.34	5906.22	5743.84	5751.62	5877.02	5765.26		397.45	6724.11	6809.36	6625.15	6637.15	6680.37	6742.14
397.4	6029.45	5900.33	5743.82	5751.43	5871.93	5764.61		397.4	6533.4	6803.07	6625.27	6637.01	6678.81	6737.79
397.35	5749.74	5894.78	5743.8	5751.24	5867.15	5763.99		397.35	6891.92	6797.11	6625.39	6636.87	6677.32	6733.69
397.3	5928.15	5889.54	5743.8	5751.08	5862.65	5763.42		397.3	6979.59	6791.46	6625.5	6636.74	6675.91	6729.82
397.25	5935.29	5884.58	5743.79	5750.91	5858.4	5762.85		397.25	6893.73	6786.1	6625.62	6636.62	6674.56	6726.16
397.2	5892.91	5879.88	5743.78	5750.75	5854.38	5762.31		397.2	6721.79	6781	6625.74	6636.5	6673.27	6722.7
397.15	5825.98	5875.4	5743.77	5750.6	5850.56	5761.8		397.15	6744.51	6776.15	6625.85	6636.39	6672.04	6719.43
397.1	5861.45	5871.16	5743.77	5750.45	5846.95	5761.3		397.1	6955.92	6771.55	6625.97	6636.29	6670.87	6716.33
397.05	5916.8	5867.11	5743.77	5750.3	5843.51	5760.83		397.05	7079.3	6767.16	6626.09	6636.2	6669.75	6713.39
397	5766.74	5863.25	5743.76	5750.16	5840.24	5760.37		397	6822.81	6762.97	6626.2	6636.11	6668.68	6710.6
396.95	5723.09	5859.58	5743.75	5750.03	5837.13	5759.93		396.95	6633.95	6758.99	6626.32	6636.03	6667.65	6707.95
396.9	5807.99	5856.08	5743.76	5749.9	5834.17	5759.52		396.9	6471.08	6755.18	6626.44	6635.95	6666.68	6705.43
396.85	5805.9	5852.73	5743.75	5749.78	5831.34	5759.11		396.85	6762.4	6751.55	6626.56	6635.88	6665.74	6703.03
396.8	5747.69	5849.52	5743.75	5749.65	5828.64	5758.73		396.8	6859.74	6748.08	6626.67	6635.82	6664.84	6700.76
396.75	5638.77	5846.46	5743.75	5749.54	5826.06	5758.35		396.75	6960.55	6744.76	6626.79	6635.76	6663.99	6698.59
396.7	6012.69	5843.54	5743.75	5749.43	5823.61	5758		396.7	6770.72	6741.59	6626.9	6635.7	6663.17	6696.52
396.65	5727.2	5840.71	5743.74	5749.31	5821.24	5757.64		396.65	6638.54	6738.55	6627.02	6635.65	6662.38	6694.56
396.6	5890.47	5838.02	5743.74	5749.2	5818.99	5757.31		396.6	6749.01	6735.64	6627.14	6635.61	6661.63	6692.68
396.55	5929.18	5835.43	5743.73	5749.09	5816.82	5756.98		396.55	6988.76	6732.85	6627.26	6635.57	6660.91	6690.89
396.5	5675.5	5832.95	5743.72	5748.98	5814.75	5756.66		396.5	6983.15	6730.18	6627.37	6635.53	6660.22	6689.18
396.45	5748.76	5830.57	5743.73	5748.89	5812.77	5756.36		396.45	6621.14	6727.62	6627.49	6635.5	6659.55	6687.55
396.4	5884.85	5828.29	5743.73	5748.8	5810.87	5756.07		396.4	6758.47	6725.16	6627.61	6635.47	6658.92	6685.98
396.35	5963.66	5826.09	5743.72	5748.69	5809.04	5755.79		396.35	6741.87	6722.8	6627.72	6635.45	6658.31	6684.49
396.3	5672.1	5823.96	5743.71	5748.59	5807.27	5755.51		396.3	6730.61	6720.54	6627.84	6635.43	6657.73	6683.06
396.25	5622.81	5821.94	5743.71	5748.51	5805.6	5755.25		396.25	6767.75	6718.36	6627.96	6635.41	6657.16	6681.7
396.2	5768.79	5819.99	5743.72	5748.43	5803.99	5755		396.2	7070.58	6716.27	6628.07	6635.4	6656.62	6680.39
396.15	5718.28	5818.1	5743.72	5748.35	5802.43	5754.76		396.15	6915.16	6714.26	6628.19	6635.39	6656.11	6679.14
396.1	5623.44	5816.29	5743.72	5748.27	5800.93	5754.52		396.1	6892.62	6712.32	6628.31	6635.38	6655.61	6677.94
396.05	5621.09	5814.55	5743.72	5748.2	5799.5	5754.3		396.05	6542.32	6710.46	6628.42	6635.38	6655.14	6676.79
396	5743.73	5812.87	5743.73	5748.13	5798.12	5754.08		396	6740.77	6708.67	6628.54	6635.38	6654.68	6675.69

## Sheet: FigS5
Fig. S5
Time (min)	0	5	10	15	20	25	30
	1	0.801274	0.684076	0.624204	0.549045	0.417834	0.313376

## Sheet: FigS6
Fig. S6
min	PBS	25 μg/mL	50 μg/mL	100 μg/mL	200 μg/mL
0	0	0	0	0	0
5	0.5	3.7	6.3	8.6	10.9
10	1.3	8.6	10.9	16.2	26.8
15	2.3	10.5	14.4	22	36.9
20	3.6	12.4	17.2	23.9	40.7
25	4.1	13.2	21.1	25.4	44.2
30	4.8	15	22.5	27	45
35	5.6	15.5	23.2	27.4	46.7
40	5.8	16	23.7	28.2	47.5

## Sheet: FigS7
Fig. S7b
Pd-Pt	Δt
0 μg/mL	3.6
12.5 μg/mL	9.4
25 μg/mL	15.1
50 μg/mL	23.2
100 μg/mL	28.3
Ev-Pd-Pt	Δt
0 μg/mL	3.6
12.5 μg/mL	9
25 μg/mL	15.5
50 μg/mL	24
100 μg/mL	29.2

[truncated: 9 more sheets: FigS8, FigS10, FigS12, FigS13, FigS14, FigS15, FigS18, FigS19, Sheet1]
